# Supplementary material for: Transcriptomic analysis of reproductive organs of pregnant mice post toxoplasma gondii infection reveals the potential factors that contribute to poor prognosis
Source: Front Microbiol. 2024 Jun 28;15:1431183. doi: 10.3389/fmicb.2024.1431183 (PMC11239361; doi:10.3389/fmicb.2024.1431183)
Supplement: Supplementary file 3 [file table_2.xlsx]

## Sheet: GO terms
GO Terms	Database	ID	GO classes	Input number	Background number	P-Value	Padjust	Input	Up	Down
protein binding	Gene Ontology	GO:0005515	Molecular_function	1370	11779	7.68389e-272	4.63262e-268	Cers6|Atp13a2|Nampt|Tspan6|Tspan8|Syt7|B2m|Mitf|Bcl3|Ccdc113|Dag1|Msmo1|Cebpb|Maoa|Nid2|Apoc2|Slc18a2|Agtrap|Crtc1|Stx1b|Btg1|Krt83|Mmd|Ndrg2|Ifi44|Ighm|Tap1|Klhl42|Kank4|Lama1|Tshz2|Pifo|Stx11|Sall2|Tedc1|Hpse|Nmur2|Tcaf1|Cxcl2|Cxcl9|Ddit4l|P2rx4|P2rx7|Klf12|Star|Klf15|Reep6|Lcn2|Mcl1|Mrap|Dnase1l3|Lrrk1|Clec12a|Rfc5|Cdhr3|Acat2|Cd53|Ctnnal1|Cd8b1|Clec4e|Clec4d|Klhl6|Klhl7|Foxo1|Hgfac|Mmp15|Dbnl…	844	526
plasma membrane	Gene Ontology	GO:0005886	Cellular_component	669	4619	1.63766e-137	4.93674e-134	Sell|Plekhg5|Cpne2|Cep55|Nampt|Irs1|Pik3ap1|Ptprcap|Syt7|B2m|Zap70|Mlkl|Slamf7|Slamf6|Clca1|Cyth4|Slamf1|Glipr1|Tacc2|Sgcd|Gngt2|Pdcd1lg2|Trpm6|Trpm2|Kcnj16|Msmo1|Ptpru|Cd28|Gpr141|Il18rap|C3ar1|Tyrobp|Cd27|Mx1|Nid2|Rasl10a|Ptprd|Ptprc|Ptprb|Rasa4|Pstpip2|Pstpip1|Ptprj|Il1rn|Pim1|Grk2|Il2rb|Dsp|Relt|Ifnar2|C5ar1|Fasn|Mrap|Fasl|Grn|Hck|Agtrap|Gprc5a|Trbc1|Cybb|Stx1b|Skap2|Skap1|Tarm1|Slc6a14|Ajuba…	435	234
cytosol	Gene Ontology	GO:0005829	Cellular_component	646	5095	3.76711e-107	7.57064e-104	Fdps|Sdsl|Prdm11|Nampt|Irs1|Ccnf|Phldb2|Pik3ap1|Ccdc39|Plekhg5|Syt7|Klf6|B2m|Prxl2b|Zap70|Mlkl|Cntrl|Cidea|Cyth4|Rnf213|Rab43|Arap2|Tacc2|Tacc3|Il12b|Tiam2|Ankrd37|Rrm2|Cit|Ovgp1|Fgf1|Cd28|Bpgm|Mx2|Maoa|Mx1|Tnip3|Tnip1|Acss2|Aacs|Pstpip2|Pstpip1|Thrsp|Ccnb2|Dpysl4|Pim1|Grk2|Fbxl16|Il2rb|Pparg|Fasn|Blk|Relb|Wipf1|Dse|Stx1b|Pacrg|Psmb10|Skap2|Skap1|Ube2l6|Pfn1|Ppp1r9a|Nod1|Ndrg2|Capg|Ajuba|Mvp|Map3…	420	226
cytoplasm	Gene Ontology	GO:0005737	Cellular_component	598	4624	6.42978e-101	9.69129e-98	Fdps|Rbm3|Plekhg5|Cpne2|Cmpk2|Cep55|Myo6|Ccnf|Hsd3b1|Bpifb4|Tob1|Palmd|Prxl2b|Zap70|Mlkl|Homer2|Rnf213|Gna13|Tacc2|Tacc3|Foxo1|Ccdc113|Dlk1|Dag1|Cit|Fgf2|Fgf1|Cebpb|Mx2|Mx1|Tnip1|Spn|Ccdc181|Pstpip2|Pstpip1|Il1rn|Pim1|Dsp|Crtc1|Mad2l1|Btg1|Psmb10|Skap2|Skap1|Cfap126|Pfn1|Ppp1r9a|Nod1|Ndrg2|Capg|Mvp|Ubash3b|Stat3|Stat1|Camsap3|Nod2|Fam183b|Basp1|Ltf|Il1r2|Ldhb|Parp9|Haspin|Plcl2|Sash3|Zcchc2|Myd88…	365	233
inflammatory response	Gene Ontology	GO:0006954	Biological_process	137	381	1.0053e-62	1.21219e-59	Cers6|Acer3|Tnfaip3|Tnfrsf4|Nfkb1|Mapkapk2|Pld4|Ccl11|Itgb2|Orm1|Ccl19|Casp4|Tcirg1|Il36a|Klrg1|Il36g|Nlrp3|Slc11a1|Cxcr3|Cxcr6|Ptgs2|Il18rap|C3ar1|Tnip3|Tnip1|Nrros|Cxcl11|Cxcl10|Pstpip1|Cd180|Ly86|Il1rn|Fos|Adgre5|Fcgr2b|Lgals9|C5ar1|C4a|Rel|Cx3cl1|Relb|Tnfrsf1b|Olr1|Sdc1|Itgal|P2rx7|Nmi|Ccl2|Lacc1|Stat3|Ccl7|Ccl4|Ccl5|Lap3|Cxcl13|Cd40lg|Tbk1|Ciita|Tlr2|Tlr1|Tlr6|Tlr4|Il2ra|Tlr9|Cxcl1|Adora2a|P…	124	13
extracellular exosome	Gene Ontology	GO:0070062	Cellular_component	301	2085	7.15048e-56	7.18504e-53	Smc2|Dync2h1|Twf2|Stxbp3|Cpne2|Sbsn|Nampt|Tnfaip3|Gatm|Tspan8|Tspan6|Fgr|Gpt|Acly|Mapkapk2|Slc6a14|Cd38|Bend7|Itgb2|Anxa4|Cemip2|Pfn1|Cstb|Ctsa|Ctsb|Ctsc|Ctsd|Ctsf|Syt7|Ctsz|Iqcg|Cybrd1|Slamf6|Rhog|Lck|Slamf1|Bcas1|Marcksl1|Gns|C1rl|Glipr2|Dock10|Ehd1|Nid2|Efemp1|Gnai1|Glrx|Rab43|Bax|Tiam2|Dag1|Psma5|Blvrb|Adam9|Syne2|Fuca2|Serpina5|Pcna|Psat1|Stxbp4|Bpgm|Cfh|Plscr1|Enpp6|Arg1|Enpp4|Cfb|Npc2|Ptpr…	195	106
identical protein binding	Gene Ontology	GO:0042802	Molecular_function	243	1456	1.45333e-54	1.25174e-51	Fam161a|Pcbd1|Sdsl|Usp2|Ikbke|Nampt|Tnfaip3|Pstpip1|Snca|Gpt|Nfkb1|Pik3ap1|Mid1|Cd38|Klhl6|Esr2|Anxa4|Arid5a|Fas|Ctsc|Rbks|Fgf2|B2m|Cd247|Whrn|Slamf8|Slamf7|Homer2|Lck|Slamf1|Sat1|Fgfrl1|Cep55|Cd2|Ehd1|Msi2|Zp3|Zp2|Ifih1|Slc2a1|Cldn8|Septin1|Tigit|Psma7|Prkd1|Caskin1|Samhd1|Cldn5|Cav1|Mdfi|Coro1b|Upp1|Cd28|Cfh|Maged1|Scarb1|Mx1|Krt17|Tnip1|Apln|Plxna2|Mafb|Cd3d|Cd3e|Mid1ip1|Mvp|Tgm1|Robo1|Idh1|Mn…	157	86
extracellular region	Gene Ontology	GO:0005576	Cellular_component	276	1843	8.31955e-54	6.26982e-51	Igf2|Cxcl1|Plekhg5|Psap|Entpd5|Dock2|Snca|Nfkb1|Ctsh|Nme5|Icos|Ccdc39|Orm1|Mapk15|Cstb|Ctsa|Ctsb|Ctsc|Pcsk6|Prkcd|Ctsz|Fuca2|Emilin2|Il36a|Cx3cl1|Plek|Il36g|Arhgap9|Gns|Csf2ra|Gzma|Nlrp3|Nid2|Efemp1|Zp3|Zp2|Il12b|Mmp8|Gzmk|Srgn|Col27a1|Dag1|Pdgfd|Psma5|Lfng|Fgf2|Fgf1|Wnt2b|Col8a2|Serpina5|Cfh|Hgfac|Enpp6|Arg1|Maged2|F7|Cfb|Negr1|Npc2|Cst8|Trem1|Apln|Spn|Cxcl11|Lamc3|Cxcl13|Fth1|Fbln5|Cxcl16|Arhga…	177	99
membrane	Gene Ontology	GO:0016020	Cellular_component	289	2075	1.02035e-50	6.83522e-48	Cers6|Ncapg2|Slc8b1|Mki67|Acsl3|Usp2|Cyp51|Trabd2b|Acap1|Melk|Hpcal1|Snca|Gpt|Acly|Pik3ap1|Cd38|Itgb2|Lpxn|Pglyrp2|Ctsa|Bid|Ctsc|Pcsk6|Lgals3|Dhcr7|B2m|Fut4|Helz2|Steap1|Cntrl|Plek|Scimp|Rnf213|Cd320|Bace1|Bace2|Scd1|Pgrmc1|Glipr1|Slc2a6|Cenpe|Slc2a4|Bax|Nuf2|Kif15|Tiam2|Dlk1|Kif11|Cit|Acsl5|Cmtm7|Cep55|Cav1|Msmo1|Inpp5b|Lbr|Serpina5|Plscr1|Plxna3|Maged2|Cx3cl1|Mx1|Dock2|Alox5ap|Ptprc|Apobr|Lamc3…	202	87
integral component of plasma membrane	Gene Ontology	GO:0005887	Cellular_component	223	1380	6.33951e-48	3.47463e-45	Sell|Slc39a14|Plekhg5|Slc22a17|Ptgfr|Slco3a1|Tspan6|Agtr2|Tnfrsf4|Tspan8|Slc6a15|Cd4|Icos|Tm7sf2|Cemip2|P2ry6|Tcirg1|Trat1|Tyrobp|Steap1|Tspan32|Clca1|Gpr174|Hvcn1|Cd320|Lgr5|Bace1|Lgr6|Csf3r|Pgrmc1|Slc11a1|Slc2a4|Slc2a1|Cxcr3|Cd28|Cxcr6|Mertk|Adgrl1|Trpm6|Cav2|Trpm2|Cav1|Ptpru|Fads2|Fzd4|Sema3d|Plscr1|Plxna3|C3ar1|Scarb1|Cd27|Kcnk13|Plxna4|Ptprd|Ptprc|Ptprb|Plxna2|Gpr84|Ptafr|Cd3e|Adgre5|Podxl2|…	139	84
nucleus	Gene Ontology	GO:0005634	Cellular_component	502	5208	2.91942e-45	1.46676e-42	Rbm3|Prdm11|Cpne2|Irs1|Ccnf|Tob1|Csrnp1|Klf6|Macrod2|Mlkl|Mitf|Bcl3|Gna13|Ccn5|Nap1l5|Tecr|Fgf2|Fgf1|Cebpb|Mx2|Zfp2|Mx1|Tnip1|Spn|Depdc1a|Slc25a10|Ccnb2|Pim1|Dsp|Pparg|Rel|Relb|C2cd4a|Stx1b|Pacrg|Btg1|Psmb10|Ube2l6|Pfn1|Pclaf|Ndrg2|Capg|Ajuba|Fgfr3|Ubash3a|Stat4|Stat3|Stat2|Stat1|Tceal1|Ltf|Ldha|Tbx2|Parp9|Tshz2|Haspin|Pifo|Sash3|Ubxn2b|Sall2|Myd88|Dgkz|Gchfr|Klf12|Etv5|Klf15|Nuak2|Hif1a|Sh3bp1|N…	328	174
integral component of membrane	Gene Ontology	GO:0016021	Cellular_component	386	3643	5.25218e-42	2.4358e-39	Cers6|Atp13a2|Maoa|Hsd3b1|Fdft1|Ptprcap|Armcx6|Armcx4|Armcx2|Slamf9|Slamf8|Slamf7|Slamf6|Slamf1|Glipr1|Coq8a|Lrrn1|Dlk1|Dag1|Heph|Trpm6|Msmo1|Romo1|Gpr141|Alox5ap|Ptprc|Tmem171|Relt|Ifnar2|Sc5d|Ms4a4a|Dse|Tbxas1|Stx1b|Tarm1|Ighm|Tap1|Adcy7|Adcy9|Slc36a1|Lag3|Abca6|Ltb|Il1r2|Abca9|Slc7a4|Cap1|Stx11|Asprv1|Nmur2|Golim4|Ptafr|Srd5a1|Creb3l2|Star|B3gnt2|Agpat2|Reep6|Il7r|Tnfsf14|Cfap65|Ggt1|Tmem204|M…	224	162
signal transduction	Gene Ontology	GO:0007165	Biological_process	175	1013	7.54557e-41	3.24944e-38	Plaur|Plekhg5|Nampt|Magi1|Cd38|Ccl11|Esr2|Anxa4|Lpxn|Fas|Rnd2|Prkd1|Mok|Rgs1|Itgal|Hsh2d|Cd320|Csf2rb|Ccn5|Ccna2|Arap2|Nlrp3|Cmtm8|Caskin1|Fgf2|Fgf1|Inpp5b|Inpp5d|Tafa5|Tyrobp|Mx1|Apln|Cxcl11|Cxcl10|Lyn|Dlc1|Cmtm7|Gas6|Rac2|Il12rb1|Trat1|Fcgr2b|Pparg|C5ar1|Dll4|Fasl|Madcam1|Grn|Stat3|Gprc5a|Angptl8|Rps6ka1|Rps6ka2|Skap2|Il2rg|Irs1|Il21|Cd226|Gna13|Gmfg|Pdcd1lg2|Ndrg2|Ccl2|Il2rb|Fgd1|Art4|Ccl4|Enp…	120	55
immune response	Gene Ontology	GO:0006955	Biological_process	111	427	1.13303e-39	4.55401e-37	Ifitm3|Ikbke|Tnfrsf4|Fyb|Icos|Vav1|Fas|Irf8|Zap70|Il36a|Ctsw|Gzma|Cxcr3|Cxcr6|Cebpb|Il18rap|Ciita|Igsf6|Adamdec1|Apln|Cxcl11|Cxcl10|Cxcl13|Fth1|Cst7|Cfp|Il1rn|Igkv3-7|Adgre5|Fcgr2b|Nectin1|Madcam1|Cd8a|Ctla4|Pdcd1lg2|Ifi44|Cysltr2|Pf4|Il2ra|Trbc1|Ccl4|Il2rg|Cd80|Lap3|Cd86|Ltb|Il1r2|Tlr2|Tnfrsf14|Tlr1|Tlr6|Tlr7|Tlr4|Ccl19|Tlr8|Tlr9|Fcgr3|Fcgr1|Cxcl1|Cxcl2|Cxcl9|Cd274|Vtn|Serpinb9|Gpr65|Ptafr|Was|I…	102	9
neutrophil degranulation	Gene Ontology	GO:0043312	Biological_process	116	482	1.13076e-38	4.26085e-36	Sell|Cxcl1|Acly|Ctsh|Itgb2|Orm1|Rab5c|Cstb|Ctsa|Ctsb|Ctsc|Ctsd|Pglyrp1|Tcirg1|Ctsz|Lair1|Rhog|Itgam|Gns|Pgrmc1|Glipr1|Psma5|Fuca2|Dock2|C3ar1|Enpp4|Npc2|Ptprc|Ptprb|Plekho2|Fth1|Dlc1|Ptprj|Cfp|Arhgap45|Adgre5|Plac8|Idh1|Dsp|C5ar1|Nfkb1|Grn|Itgax|Tnfrsf1b|Olr1|Fgr|Tarm1|Itgal|Prtn3|Mvp|Gmfg|Kcnab2|Stxbp3|Ltf|Gsn|Mcemp1|Cd300a|Slc11a1|Cap1|Fgl2|Tlr2|Lilra6|Gpr84|Pkm|Hpse|Adam8|Ptafr|Pycard|Apaf1|Bi…	105	11
extracellular space	Gene Ontology	GO:0005615	Cellular_component	220	1572	1.41656e-38	5.02378e-36	Igf2|C1qtnf12|Prkag2|Psap|Tnfaip2|Snca|Ctsh|Ccl11|Orm1|Cstb|Ccl19|Ctsb|Ctsc|Pcsk6|Ctsf|Cmtm7|B2m|Fuca2|Il36a|Clca1|Il36g|Ctsw|Ccn5|Glipr2|Mmp8|Glipr1|Efemp1|Ltbp4|Zp3|Il12b|Lrrn1|Cmtm8|Dlk1|Dag1|Mertk|Adam9|Il15ra|Fgf2|Fgf1|Serpina5|Wnt2b|Col8a2|Fzd4|Sema3d|Cfh|Clec3b|Arg1|Cfb|Npc2|Apoc2|Apln|Cxcl11|Cxcl10|Cxcl13|Cd180|Cst7|Fbln5|Ly86|Il1rn|Smpdl3a|Vegfc|Ccl3|Lgals9|Lgals8|C4a|Angptl1|Grn|C1rl|Fu…	132	88
cytokine-mediated signaling pathway	Gene Ontology	GO:0019221	Biological_process	90	282	4.17284e-38	1.39767e-35	Maoa|Ccl11|Itgb2|Vav1|Ccl19|Il36a|Il36g|Csf2rb|Il13ra1|Csf2ra|Il12b|Inpp5d|Fgf2|Ptgs2|Fzd4|Cxcl10|Il1rn|Socs1|Socs3|Pim1|Il12rb1|Ifnar2|Fasl|Cx3cl1|Irak3|Itgax|Tnfrsf1b|Stat1|Sdc1|Ccl5|Itgam|Cdkn1a|Ccl2|Il2ra|Il2rb|Stat4|Stat3|Stat2|Ccl4|Il2rg|Cd80|Muc1|Cd86|Osmr|Il1r2|Grem2|Il3ra|Ebi3|Cxcl1|Cxcl2|Ptprz1|Ptafr|Tyk2|Prtn3|Fos|Pik3cd|Hif1a|Vcam1|Lcn2|Ccl3|Ccr1|Tnf|Ccr5|Batf|Il10ra|Tifa|Pf4|Ccl22|Pt…	82	8
innate immune response	Gene Ontology	GO:0045087	Biological_process	123	558	1.11817e-37	3.54814e-35	Cybc1|Card9|Pld4|Irf7|Arid5a|Il36g|Ly9|B2m|Zap70|Il36a|Slamf6|Klrg1|Lck|Slamf1|Lgr4|Cgas|Nlrp3|Adar|S100b|Dtx3l|Ifih1|C1rl|Mx1|Trem1|Pstpip1|Cd180|Ly86|Ncf2|Tyrobp|Cd160|Parp14|Pparg|Lyn|C4a|Blk|Lgals3|Relb|Fgr|Pglyrp2|Tarm1|Itgam|Ighm|Sftpd|Lacc1|Ncf1|Trbc1|Trbc2|Arhgef2|Cd84|Pglyrp1|Elf4|Parp9|Tbk1|Ighg3|Tlr2|Tlr3|Ptk2b|Tlr1|Tlr6|Tlr7|Tlr4|Tlr8|Tlr9|Trgv4|Trgv2|Tnfaip8l2|Coro1a|Fes|Pycard|Tbkbp…	111	12
external side of plasma membrane	Gene Ontology	GO:0009897	Cellular_component	99	392	1.30754e-34	3.75387e-32	Sell|Plet1|Tnfrsf4|Icos|Itgb2|Fas|Ctsb|B2m|Abcg1|Il13ra1|Csf2ra|Cd2|Slc2a4|Il12b|Cxcr3|Dag1|Cd28|Serpina5|Cd27|Ptprc|Cxcl10|Cd3d|Cd3e|Il12rb1|Fcgr2b|Fasl|Cd8a|Msr1|Ctla4|Sdc1|Cd226|Itgam|Pdcd1lg2|Ighm|Il2ra|Il2rb|Trbc1|Trbc2|Il2rg|Klrk1|Cd80|Lap3|Cd86|Osmr|Lag3|Pdcd1|Cd40lg|Itga2|Itga5|Ighg3|Tnfrsf14|Il3ra|Tlr4|Cd200r1|Tlr8|Fcgr3|Ebi3|Tnfrsf18|Rtn4rl2|Trgv4|Dnai2|Trgv2|Trgv1|Cxcl9|Cd274|Clec14a|P…	82	17
cell surface	Gene Ontology	GO:0009986	Cellular_component	121	598	5.5534e-34	1.45571e-31	Smim1|Tnfrsf4|Tspan8|Cd38|Itgb2|Anxa4|Anxa9|Fas|Pcsk6|Ly9|Tspan32|Ctsz|Fut4|Slamf8|Itgal|Slamf1|Bace1|Cd2|Tigit|Cd28|Il15ra|Slc46a1|Hmmr|Fzd3|Fzd4|Scarb1|Ighm|Cst8|Ptprc|Dsg2|Ptprj|Robo1|C5ar1|Cx3cl1|Igsf3|Furin|Itgax|Sdc1|Sdc2|Sdc3|Sdc4|Cd226|Itgam|Pdcd1lg2|Fgfr3|Il2rb|Il2rg|Klrk1|Cd80|Lap3|Cd86|Ltf|Cd40lg|Hk2|Itga2|Itga4|Itga5|Tlr2|Tlr3|Tlr4|Cd200r1|Rtn4rl1|Apoa1|Rtn4rl2|Cd274|Adam8|Adam9|Msn|G…	82	39
cellular response to lipopolysaccharide	Gene Ontology	GO:0071222	Biological_process	60	158	4.2073e-29	1.05691e-26	Cxcl1|Sbno2|Nos2|Irf8|Sirpa|Casp1|Il10|Cd274|Cmpk2|Tnfaip3|Adam9|Il6|Cxcl2|Icam1|Pycard|Nfkb1|Ass1|Pde4b|Star|Nfkbib|Litaf|Il36g|Cxcl9|Zfp36|Tnfrsf1b|Il36a|Zc3h12a|Havcr2|Nr1h3|Ccl2|Nlrp3|Lcn2|Klrk1|Cd80|Pirb|Il12b|Cd86|Ccr5|Pdcd1lg2|Il1a|Il1b|Serpine1|Irgm1|Mef2c|Plscr4|Cd180|Gfi1|Cebpb|Hmgb2|Cd40|Cd68|Tnip3|Pf4|Tlr4|Nod2|Cxcl11|Cxcl10|Cxcl13|Myd88|Tspo	56	4
ATP binding	Gene Ontology	GO:0005524	Molecular_function	188	1463	9.09709e-29	2.03135e-26	Dgkz|Atp8b4|Mertk|Acsl3|Cmpk2|Prkag2|Acsl5|Melk|Nubp1|Magi1|Acly|Mapkapk2|Top2a|Btk|Nme3|Pip5k1b|Prkd1|Mok|Iqca|Zap70|Helz2|Smarca1|Smarca2|Lck|Aurka|Nlrp5|Abcg1|Atp13a2|Cgas|Ulk4|Cenpe|Tk1|Kif15|Kif11|Idnk|Cit|Trpm6|Ifih1|Ciita|P2rx7|Krt17|Pdk2|Aacs|Bmpr2|Lyn|Fes|Pim1|Clcn7|Kif4|Uba7|Runx1|Atp1a3|Acsbg1|Blk|Irak3|Sbk1|Kif20b|Mapk13|Cdc6|Kif20a|Rps6ka1|Rps6ka2|Nlrp3|Myo6|Fgr|Mapk15|Oas3|Trib1|Aur…	121	67
nucleoplasm	Gene Ontology	GO:0005654	Cellular_component	340	3630	2.39337e-27	5.15343e-25	Fdps|Ncapg2|Pcgf5|Tnfaip8|Daxx|Usp2|Prkag2|Myo6|Hadh|Prdm5|Bex4|Cxxc5|Blvrb|Rbm3|Hmga1|Mapkapk2|Peg10|Asap3|Irf2|Irf1|Cytip|Irf7|Tfec|Ubd|Irf9|Irf8|Mms22l|Prkcd|Creb3l2|Klf6|Esr2|Macrod2|Helz2|Fancc|Mitf|Smarca1|Snx20|Olr1|Nfatc2|Bcl3|Pcbd1|Pcna|Abtb2|Cenpl|Ccna2|Cenpi|Cebpb|Homez|Cenpe|Nmi|Cenpa|Nuf2|Dennd1c|Cmtm8|Ankrd37|Dag1|Psma5|Cited1|Prc1|Tesc|Sox6|Syne2|Fgf1|Pbx1|Dtx3l|Hoxc8|Upp1|Plscr1|C…	230	110
apoptotic process	Gene Ontology	GO:0006915	Biological_process	103	546	5.88847e-27	1.22419e-24	Tnfaip8|Plekhg5|Tnfaip3|Melk|Snca|Nfkb1|Cdip1|Peg10|Ctsh|Irf1|Itgb2|Nme3|Ifng|Fas|Ctsc|Csrnp1|Tcirg1|Cited1|Gzma|Gzmb|Bax|Cxcr3|Inpp5d|Plscr1|Mx1|Mtfp1|Plagl1|Dlc1|Gas6|Dram1|Pim1|Plac8|Relt|C5ar1|Fasl|Rps6ka1|Tpx2|Bak1|Apaf1|Il2ra|Ncf1|Traf1|Lap3|Tnfrsf11b|Pdcd1|Gadd45b|Gadd45g|Tlr2|Cdk1|Ptk2b|Myd88|Stk17b|Nuak2|Tnfrsf18|Adora2a|Pde1b|Serpinb9|Gpr65|Pycard|Tmem219|Arel1|Gja1|Prdx5|Traip|Casp12|S…	86	17
defense response to virus	Gene Ontology	GO:0051607	Biological_process	63	200	8.46031e-27	1.70024e-24	Ifitm3|Rigi|Cxcl9|Trex1|Ifnar2|Polr3g|Card9|Cgas|Pycard|Rnasel|Irf2|Irf1|Pomp|Nlrp3|Irf5|Ifng|Irf9|Ptprc|Il21|Oas3|Mlkl|Ifit2|Isg20|Nlrc5|Adar|Rnase1|Gpam|Pmaip1|Stat2|Stat1|Apobec1|Pirb|Il12b|Oasl1|Dhx58|Rtp4|Zc3h12a|Irf7|Fam111a|Dtx3l|Il6|Ifih1|Samhd1|Parp9|Tbk1|Plscr1|Serinc5|Mx2|Cd40|Mx1|Unc93b1|Tlr3|Ripk3|Isg15|Tlr7|Bst2|Pml|Cxcl10|Tlr8|Tlr9|Ifit3|Rsad2|Ifit1	59	4
positive regulation of transcription by RNA polymerase II	Gene Ontology	GO:0045944	Biological_process	157	1159	3.13669e-26	6.10035e-24	Igf2|Pcgf5|Foxm1|Nampt|Nfkb1|Nfkb2|Tfdp2|Top2a|Irf2|Irf1|Irf7|Tfec|Irf8|Csrnp1|Prkd1|Creb3l2|Klf6|Helz2|Mitf|Smarca1|Smarca2|Sox5|Klrg1|Bcl3|Ccna2|Nlrp3|Slc11a1|Ablim3|Sox6|Fgf2|Fgf1|Gfi1|Cebpb|Cd28|Plscr1|Glis2|Ciita|Tnip3|Tnip1|Plagl2|Cxcl10|Mafb|Plagl1|Cd3d|Maff|Lpin1|Plac8|Thrb|Pparg|Runx1|Rel|Cx3cl1|Relb|Hey1|Arid3a|Rps6ka1|Onecut2|Skap1|Myo6|Hoxc10|Gata4|Pf4|Heyl|Stat4|Stat3|Stat2|Stat1|Nod…	92	65
cell surface receptor signaling pathway	Gene Ontology	GO:0007166	Biological_process	73	286	4.44394e-26	8.37266e-24	Ccl2|Plekhg5|Adgre5|Cd274|Fpr2|Oxtr|Fcgr2b|Il13ra1|Casp8|Ifnar2|Nfam1|Milr1|Cd2|Magi1|Cd8a|Ptk2b|Adgre1|Il17ra|Rtn4rl2|Klrc1|Adgrg7|Ifng|Pdcd1lg2|Irf9|Adgra3|Cd4|P2rx7|Mlkl|Tshr|Klrg1|Trbv2|Il7r|Il2ra|Ly6e|Tnfsf10|Evl|Art4|Amh|Cd80|Tspan12|Il27ra|Trbv19|Cd86|Adap1|Ccr1|Cxcr3|Ccr5|Mertk|Adgrl1|Agtr2|Lag3|Adgrg5|Bdkrb1|Lama1|Cd28|Cd3d|Igsf6|Birc3|Dok2|Cd27|Tnfrsf14|Dok1|Ptprc|Clec1a|Adgrg1|Lilra6|C…	59	14
collagen-containing extracellular matrix	Gene Ontology	GO:0062023	Cellular_component	78	370	2.91977e-23	5.33433e-21	Ctsc|Srpx2|Adamts3|Adamts2|Pcsk6|Orm1|Vtn|Serpinb9|Hmcn1|Lgals9|Gpc3|Clec14a|Mmp28|Icam1|Sdc2|Pcolce|Fgl2|Cfp|Prtn3|Serpina5|Ctsh|Lgals3|Tgfb3|Anxa4|Omd|Cstb|Ctsb|Sdc3|C1qc|Ctsf|Ctsd|Ctsz|Ogn|Mfap2|Mmp8|Gdf15|Cdh2|Nppa|Wnt2b|Tgm2|Ccna2|Emilin2|Col8a2|Efemp1|Ltbp4|Zp3|Zp2|Lgals3bp|Col27a1|Serping1|Fbln5|Dag1|Fmod|Npnt|Serpine1|Podnl1|Coch|Bmp7|Lama1|Lama2|Col11a1|Plscr1|Clec3b|Arg1|F7|Col9a2|Apoa1…	34	44
endoplasmic reticulum	Gene Ontology	GO:0005783	Cellular_component	138	1018	3.5528e-23	6.11996e-21	Cers6|Acer3|Acsl3|Cyp51|Kdr|Acsl5|Hsd3b1|Fdft1|Cped1|Pld4|Tm7sf2|Ctsa|Vmp1|Pcsk6|Agr3|Dhcr7|Creb3l2|Ctsz|Lrrc51|Prxl2b|Hsd17b7|Cd320|Bace2|Pgrmc1|Zp2|Bax|Cldn8|P3h4|Cav1|Msmo1|Ptgs2|Snx10|Plin2|Npc2|Alox5ap|Lpcat2|Cyp2s1|Cst7|Fgd5|Nsdhl|Fos|Dgat2|Zdhhc18|Atp1a3|Acsbg1|Grn|Dse|Furin|Bak1|Mgat3|Stbd1|Edem1|Fgfr3|Nrros|Tap1|Lacc1|Tgm2|Grina|Lctl|Slc36a1|Reep1|Reep4|Reep6|Hk2|Dnase1l3|Itga5|Tlr7|Myoc…	71	67
positive regulation of interleukin-6 production	Gene Ontology	GO:0032755	Biological_process	41	90	1.13239e-22	1.84518e-20	Adora2b|Rigi|Tyrobp|Il6|Lgals9|Pycard|Zbtb20|Lcp1|Il17ra|Cd74|Tlr3|Ifng|Tlr1|P2rx7|Mmp8|Mapk13|Il36a|Nod1|Aif1|Stat3|Arhgef2|Ifih1|Lpl|Tnf|Il1a|Il1b|Ripk2|Fcer1g|Myd88|Dhx58|Card9|Scimp|Tlr2|Syk|Cyba|Tlr6|Tlr7|Tlr4|Nod2|Tlr8|Tlr9	39	2
perinuclear region of cytoplasm	Gene Ontology	GO:0048471	Cellular_component	106	697	2.80968e-21	4.13161e-19	Plekhg5|Acsl3|Usp2|Trarg1|Snca|Tmem184a|Anxa4|Lpxn|Ctsb|Syp|Bcl3|Ehd1|Cdkn3|Slc2a4|Fbxl5|Heph|Cav2|Trpm2|Cav1|Plscr1|Mx1|Apln|Pstpip1|Dgat2|Relt|Pparg|Fasl|Mmd2|Kif20b|Ctla4|Mad2l1|Tnfrsf1b|Myo6|Aurka|Pclaf|Ndrg2|Mvp|Art4|Stat1|Prex1|Cdkn1a|Epm2a|Lyn|Gsn|Rasgrp3|Twf2|Hk2|Itga2|Ptk2b|Tlr4|Gbp5|Gbp4|Coro1b|Msn|Tppp3|Myo9b|Srd5a1|P2rx4|Agtr2|Clic4|Clic1|Prdx5|Nupr1|Traip|Ccdc78|Prkar2b|Stbd1|Pink1|N…	65	41
positive regulation of gene expression	Gene Ontology	GO:0010628	Biological_process	76	391	7.03513e-21	1.00714e-18	Cited1|Ptpn22|Ptgfr|Nos3|Ccl3|Robo1|Bmp6|Amh|Atp13a2|Id2|Id3|Tesc|Il6|Msn|Lgals9|Rigi|Dll4|Vsir|Mef2c|Mdm2|P2rx7|Hey1|Itgax|Gja1|Ephx2|Star|Cdk1|Ifng|Slc11a1|Pik3cd|Csf1|Hif1a|Cd74|Tyrobp|Ank3|Whrn|Mmp8|Mitf|Tlr6|Camk2n1|Gsn|Cdh5|Cd28|Il7r|Mycn|Stat3|Nr5a1|Lcn2|Gla|Fgf2|Pirb|Fads1|Tnf|Zc3h12a|Il1a|Il1b|Cldn5|Fgf1|Cav1|Bmp7|Serpinb9|Tlr9|Dnaja4|Plscr1|Il36g|Tlr2|Tlr3|Ar|Arrb2|Pf4|Tlr4|Il36a|Ctsh|M…	46	30
signaling receptor binding	Gene Ontology	GO:0005102	Molecular_function	72	353	7.18311e-21	1.00714e-18	Cxcl1|Blk|Tnfsf13b|Tyrobp|Plaur|Pik3ap1|Mrap|Selplg|Msn|P2rx7|Fes|Srpx2|Cx3cl1|Hck|Lcp1|Fgl2|P2rx4|Il17ra|Fyb|Amh|Pecr|Stx1b|Lrp6|Cd72|Syk|Ptprc|Ptk2b|Fgr|Rnd1|Ar|Cytl1|Prtn3|Cd2|Cd160|C3|Panx1|Nppa|Cdh5|Zap70|Ptprd|Tlr6|Ccl2|Tnfsf10|Diaph1|Tnfsf14|Gstm2|Lck|Ltb|Tigit|Lpl|Sema4d|Serpine1|Fasl|Cav1|Lama1|Lama2|F7|Fzd8|Efna1|Apoa1|Hk2|Tnfsf9|Ripk2|Arrb2|Apln|Tlr4|Cxcl10|Lyn|Nmi|Neu1|Angptl1|Gas6	51	21
response to drug	Gene Ontology	GO:0042493	Biological_process	63	280	2.80889e-20	3.76329e-18	Adora2a|Casp3|Fos|Il10|Lcp1|Hadh|Pparg|Vegfc|Icam1|Srd5a1|Dusp6|Ass1|Lox|P2rx7|Cd38|Amh|Map1b|Star|Myo6|Bak1|B2m|Agpat2|Rad51|Adam17|Bche|Gata4|Plin2|Lck|Hmgcs1|Nfatc2|Mdm2|Stat3|Stat1|Lcn2|Rph3al|Gla|Muc1|Lpl|Kcnk3|Nckap1l|Tnfrsf11b|Oxtr|Apobec1|Ldha|Ptgs2|Fzd3|Cdkn1a|Hmgb2|Itga2|Timp4|Card9|Cybb|Cdk1|Ptk2b|Cyba|Apoc2|Fabp3|Abat|Aacs|Lyn|Tspo|Apoa1|Bcar3	40	23
focal adhesion	Gene Ontology	GO:0005925	Cellular_component	77	418	6.16714e-20	8.08298e-18	Itga5|Aif1l|Rac2|Wasf1|Adgre5|Tle2|Avil|Hacd3|Adam9|Coro1b|Msn|Capn5|Fes|Icam1|Hck|Lmo7|Actr3|Lcp1|Asap3|Irf2|Zfyve21|Itgb2|Epb41l5|Il1rl1|Lpxn|Arpc3|Arpc2|Tln2|Ptk2b|Kif23|Hmga1|Pfn1|B2m|Gna13|Plaur|Syne2|Cdh2|Ajuba|Sh3kbp1|Atp6v0c|Tgm2|Arpc5|Evl|Gja1|Rps18|Lap3|Adam17|Arhgef2|Itgbl1|Lpl|Dixdc1|Sdc4|Dag1|Gsn|Phldb2|Csrp2|Cav2|Rhog|Zyx|Cav1|Tek|Apbb1ip|Sntb1|Cd44|Itga2|Itga4|Cap1|Fgfr3|Fat1|Cyba|…	49	28
membrane raft	Gene Ontology	GO:0045121	Cellular_component	57	237	1.24729e-19	1.59998e-17	Hpse|Cavin2|Casp3|Pag1|Casp8|Kcne3|Icam1|Arid3a|Furin|Efhd2|Gja1|Tnfrsf1b|Olr1|Fas|Ltb4r1|Sdc4|Ctsd|Cd4|Prkar2b|Cd226|Zap70|Cd2|Adam17|Lat|Ptprc|Birc3|Nmi|Bace1|Dmd|Lat2|Gnai1|Slc2a4|Tnf|Cav2|Ldhb|Cav1|Tek|Inpp5d|Cd48|Plscr1|Hk2|Dlc1|Stoml3|Rap1b|Lck|Tlr2|Ptk2b|Tlr1|Tlr6|Btk|Adgrg1|Bst2|Lyn|Rtn4rl2|Rtn4rl1|Kdr|Pgk1	40	17
cellular response to interferon-gamma	Gene Ontology	GO:0071346	Biological_process	38	95	1.41623e-19	1.77884e-17	Nos2|Sirpa|Casp1|Il12rb1|Gbp7|Gbp5|Gbp4|Lgals9|Fasl|Cx3cl1|Ass1|Actr2|Ccl11|Star|Ccl4|Actr3|Ccl19|Irf8|Rab43|Aif1|Nmi|Ccl2|Ccl3|Evl|Ccl7|Stat1|Ccl5|Il12b|Stxbp3|Stxbp4|Zyx|Gsn|Was|Cd47|Tlr2|Tlr3|Tlr4|Ccl22	35	3
intracellular signal transduction	Gene Ontology	GO:0035556	Biological_process	71	369	2.19694e-19	2.70314e-17	Dgkz|Tgfa|Socs1|Socs3|Racgap1|Pag1|Prkag2|Hmox1|Cxcl1|Arhgef28|Nfam1|Lat|Cdc42bpa|Blk|Lcp2|Hcls1|Irak3|Mapkapk2|Nod1|Ppp1r1a|Lep|Rps6ka2|Plxnb1|Star|Gpr155|Sdcbp2|Lat2|Mok|Mapk15|Prkar2b|Zap70|Gmip|Pink1|Unc13b|Nuak2|Cit|Nlrc3|Arhgap45|Prkch|Prex1|Cd80|Cd200r1|Rassf5|Prkcd|Dcdc5|Chn1|Mark1|Nlrc5|Prkcq|Agtr2|Tyk2|Prkd1|Mapk13|Rps6ka1|Inpp5d|Itk|Melk|Arhgef2|Tyrobp|Haspin|Nudt4|Stk32c|Trem1|Jak3|De…	48	23
transmembrane signaling receptor activity	Gene Ontology	GO:0004888	Molecular_function	45	146	3.03958e-19	3.66513e-17	Lss|Fcgr3|Adgre5|Slc22a17|Fcgr2b|Ackr1|Nfam1|Milr1|Icam1|P2rx6|Klrc1|Plxnb1|Cd72|Clec1a|Cd4|Cd247|Evi2a|Slamf1|M6pr|Lgr5|Lgr4|Lgr6|Il27ra|Lag3|Sema4d|Tlr9|Scarf1|Plxna3|Cd44|Igsf6|Il21r|Cd27|Cd69|Tlr2|Tlr3|Tlr1|Tlr6|Tlr7|Tlr4|Lilra6|Tlr8|Trgc2|Cd3d|Cd3e|Fcgr1	36	9
T cell receptor signaling pathway	Gene Ontology	GO:0050852	Biological_process	48	174	8.89696e-19	1.05176e-16	Nfkb1|Lime1|Pag1|Trat1|Cd4|Themis2|Psmb9|Psmb8|Lcp2|Was|Psmb2|Fyb|Ctla4|Psmb10|Gnao1|Skap1|Pik3cd|Nfkbid|Nfkbiz|Plcg2|Cd247|Zap70|Lat|Zc3h12a|Lck|Ptpn22|Trbc1|Trac|Inpp5d|Grap2|Psma7|Psma5|Prkcq|Txk|Pde4b|Malt1|Rnf31|Cd28|Themis|Itk|Pram1|Psme2|Ptprj|Psme1|Ripk2|Ptprc|Cd3d|Cd3e	47	1
protein homodimerization activity	Gene Ontology	GO:0042803	Molecular_function	97	660	1.11195e-18	1.28922e-16	Smim1|Slc8b1|Tesc|Card9|Mid1|Tenm3|B2m|Cited1|Aldh1a3|Plek|Pank1|Abcg1|Glipr2|Gzma|Pgrmc1|Slc11a1|Bax|Rrm2|Jaml|Cav2|Ptgs2|Fzd4|Pdk2|Acot7|Cst7|Fbln5|Idh1|Dgat2|Nectin1|Irak3|Kif20b|Foxp2|Cip2a|Mad2l1|Sdcbp2|Bak1|Mmut|Syne1|Top2a|Tap1|Heyl|Kynu|Stat3|Stat1|Ccl5|Gstm1|Gstm2|Gstz1|Gpd1|Agt|Bhlhe41|Thrsp|Tlr9|Grhpr|Gbp5|Gbp4|Mtcl1|Coro1a|Myo9b|Pycard|Ephx2|Lrp6|Sppl2a|Aplp2|Hmgcs1|Bcl2l10|St6gal1|Mc…	55	42
positive regulation of interferon-gamma production	Gene Ontology	GO:0032729	Biological_process	31	63	3.07672e-18	3.49991e-16	Il12rb1|Lgals9|Pycard|Il1b|Bcl3|Irf8|Il21|Cd226|Cd2|Slamf6|Havcr2|Ptpn22|Ebi3|Slc11a1|Klrk1|Zp3|Il27ra|Il18r1|Il12b|Tnf|Pde4b|Rasgrp1|Txk|Sash3|Tlr3|Ripk2|Tlr7|Tlr4|Tlr8|Tlr9|Cd3e	30	1
signaling receptor activity	Gene Ontology	GO:0038023	Molecular_function	52	214	3.3853e-18	3.72555e-16	Plekhg5|Plaur|Fpr2|Ackr1|Cd2|Icam1|Fzd4|Rtn4rl2|Itgax|Gucy1a1|Plxnb1|Fas|Treml2|Cd5|Cd7|Treml4|Slamf8|Mmd|Klrg1|Csf2rb|Csf2ra|Tlr6|Csf3r|Klrk1|Il18r1|Cd86|Cd4|Tnfrsf11b|Tshr|P2ry2|Ephb6|Sema4d|Folr1|Cd48|Paqr8|Tek|Aplnr|Il10ra|Cd40|Paqr7|Tlr2|Tlr3|Tlr1|Trem1|Gucy1b1|Tlr4|Lilra6|Cd200r1|Tlr8|Cd300a|Rtn4rl1|Cntnap1	37	15
positive regulation of NF-kappaB transcription factor activity	Gene Ontology	GO:0051092	Biological_process	45	159	4.73659e-18	5.09945e-16	Adam8|Cd40|Il6|Lgals9|Icam1|Irak3|Cx3cl1|Nfkb1|Nfkb2|Amh|Itgb2|Ar|Nod1|Rnf31|Prkch|Slco3a1|Stat3|Lrrfip1|Nlrp3|Traf1|Arhgef2|Il18r1|Tnf|Ltf|Prkcq|Il1b|Aim2|Prkd1|Malt1|Cav1|Myd88|Cd40lg|Il18rap|Pycard|Trim21|Tlr2|Tlr3|Ripk3|Ripk2|Tlr6|Btk|Tlr4|Nod2|Tlr9|Drc1	40	5
type I interferon signaling pathway	Gene Ontology	GO:0060337	Biological_process	31	66	8.62235e-18	8.96278e-16	Ifitm3|Ifi35|Ifnar2|Psmb8|Rnasel|Irf2|Irf1|Irf7|Irf5|Irf9|Irf8|Oas3|Isg20|Rsad2|Trex1|Stat2|Stat1|Adar|Xaf1|Oasl1|Tyk2|Sp100|Samhd1|Mx2|Mx1|Isg15|Bst2|Myd88|Ifit3|Ifit2|Ifit1	31	0
response to virus	Gene Ontology	GO:0009615	Biological_process	37	104	9.67751e-18	9.72428e-16	Ifitm3|Rigi|Ifnar2|Irak3|Ccl11|Irf7|Ifng|Ccl19|Ccl5|Fgr|Hmga1|Oas3|Ifit2|Isg20|Ifi44|Adar|Bcl3|Ccl4|Lcn2|Tbx21|Lap3|Pirb|Oasl1|Tnf|Batf3|Ifih1|Dhx58|Tbk1|Mx2|Mx1|Npc2|Bst2|Tlr8|Ccl22|Ifit3|Rsad2|Ifit1	37	0
cytoskeleton	Gene Ontology	GO:0005856	Cellular_component	71	406	1.96514e-17	1.91094e-15	Dnai1|Mvp|Nos3|Rac2|Wasf1|Cit|Casp8|Msn|Mtcl1|Sgcd|Cdc42bpa|Tuba4a|Cfap44|Fgd1|Igf2bp2|Cc2d2a|Zc3h12a|Epb41l5|Tmsb10|Rnd1|Nme9|Fgr|Pfn1|Rnd2|Rhoh|Foxm1|Enc1|Trib2|Pink1|Arhgdib|S100g|Rhog|Sh3kbp1|Marcksl1|Evl|Dmd|Lrrfip1|Fgd3|Tmsb4x|Syne1|Saxo2|Dixdc1|Arhgef2|Apbb1ip|Fam183b|Basp1|Dag1|Pstpip2|Ctnnal1|Tyk2|Osbpl10|Inpp5d|Sntb1|Dock2|Enah|Odf3b|Fgd5|Kank4|Evc2|Ank1|Ptk2b|Ripk2|Jak3|Iqca|Nod2|Drc7|…	38	33
endoplasmic reticulum membrane	Gene Ontology	GO:0005789	Cellular_component	117	942	3.23339e-17	3.09431e-15	Cers6|Acer3|Acsl3|Cyp51|Psap|Acsl5|Hsd3b1|Gpt|Fdft1|Pld4|Card19|Ildr2|Tm7sf2|Dhcr7|Creb3l2|Scd2|Rhbdf2|Hsd17b7|Rhog|Abcg1|Bax|Il15ra|Cav1|Msmo1|Ptgs2|Lbr|Myorg|Mx1|Alox5ap|Lpcat2|Cyp2s1|Tap1|Nsdhl|Lpin1|Dgat2|Sc5d|Agtrap|Cybb|Mgat3|Tmem178|Nrros|Sftpd|Tbxas1|Ephx1|Muc1|Lctl|Pitpnm1|Reep1|Reep4|Reep6|Rasgrp1|Tlr3|Tlr7|Tlr8|Tlr9|Nup210|Ch25h|Gbp3|Scd1|Arhgap32|Srd5a1|Gja1|Star|Dhrs9|Tmprss4|Mest|St…	59	58
cell migration	Gene Ontology	GO:0016477	Biological_process	52	232	6.31282e-17	5.85538e-15	Dgkz|Mertk|Sirpa|Ntn4|Tnfaip3|Vtn|Coro1b|Gpc3|Pik3c2g|Cdc42bpa|Lcp1|Pik3cd|Asap3|Bdkrb1|Enpep|Itgb2|Btg1|Sdc1|Sdc2|Sdc3|Sdc4|Arpc5|Pik3cg|Rnd1|Rnd2|Megf9|Sh3bp1|Cdh2|Sh3kbp1|Spata13|Nfatc2|Fmnl1|Il12b|Lpl|Plxnb1|Clec14a|Pstpip2|Adam9|Itgbl1|Spef1|Nckap1l|Parp9|Cd44|Cd47|Efna1|Cdk1|Fat1|Coro1a|Adamts12|Adgrg1|Lamc3|Kdr	30	22
chemotaxis	Gene Ontology	GO:0006935	Biological_process	38	119	6.75767e-17	6.17303e-15	Cxcl1|Cxcl2|Cxcl9|Fpr1|Fpr2|Fpr3|Lgals9|C5ar1|Pik3c2g|Fes|Cx3cl1|Ccl11|Xcr1|Ccrl2|Enc1|Ccr5|Plaur|Ccl2|Ccl3|Ccna2|Ccl7|Ccl5|Lap3|Cxcr3|Ccr1|Cmtm8|Cxcr6|Ccr7|Fgf2|Nckap1l|Ptafr|Dock2|C3ar1|Cxcl11|Cxcl10|Ccl22|Cmtm7|Cxcl16	35	3
Golgi apparatus	Gene Ontology	GO:0005794	Cellular_component	120	1002	1.46099e-16	1.31468e-14	Camkmt|Acsl3|Rmdn2|B2m|Fut4|Bace1|Bace2|Lat|Abcg1|Syne1|Cav2|Arhgap32|Cav1|Inpp5b|Plscr1|Fzd8|Gask1b|Lyn|Plagl1|Cst7|Ubash3a|Zdhhc18|Parp10|Atp1a3|Grn|Hck|Dse|Kif20a|Ctla4|Myo6|Mapk15|Mamld1|Ank3|Rab43|Mmd|Ndrg2|Ajuba|Fgfr3|Fgd5|Ncf1|Fgd1|Fgd3|Ccdc170|Grina|Arhgef2|Jakmip3|Rasgrp1|Hk2|Itga5|Stx11|Tlr1|Tlr6|Ubxn2b|Tlr4|Myoc|Kcnip3|Litaf|Fam241a|Gbp3|Rsc1a1|Gbp5|Gbp4|Serpinb9|Golim4|Fes|Aco1|Dync2h…	70	50
cell adhesion	Gene Ontology	GO:0007155	Biological_process	76	478	1.53099e-16	1.35741e-14	Sell|Aoc3|Magi1|Sirpa|Adgre5|Fpr2|Cxcr3|Cdhr4|Selplg|Vtn|Pcdh12|Nectin1|Fes|Icam1|Madcam1|Cx3cl1|Hck|Cadm4|Emilin2|Itgax|Ccl11|Itgb2|Ctnnal1|Cd72|Omd|Epha4|Tln2|Ly9|Folr1|Cntnap1|Robo1|Lgals3bp|Vcam1|Csf3r|Olfm4|Slamf7|Cd226|Cdh2|Slamf1|Itgam|Ccl2|Ccn5|Itgal|Ccna2|Adgrg1|Ccl4|Adgre1|Adam17|Lama2|Cldn8|Ccr1|Cd4|Cd96|Adam9|Sema4d|Cldn5|Itgbl1|Lama1|Ptpru|Lpxn|Scarf1|Cd44|Itga2|Itga5|Neu1|Nid2|Fat1|…	48	28
protein kinase binding	Gene Ontology	GO:0019901	Molecular_function	74	461	2.4528e-16	2.14318e-14	Cdkn2b|Daxx|Cdkn2a|Rac2|Lime1|Tpcn2|Racgap1|Acsl3|Prkag2|Ifnar2|Msn|Stat3|Fgr|Cdkn1a|Tuba4a|Hcls1|Relb|Was|Kif20a|Tpx2|Stx1b|Cdkn2d|Tcl1|Syk|Il15ra|Skap1|Zfp36|Hif1a|Cd4|Rnd1|Rnd2|Rhoh|Foxm1|Aurka|Mlkl|Trib3|Ppp1r9a|Cd226|Camk2n1|Cdh2|Rhog|Lck|Mvp|Bcl2l14|Ccna2|Socs1|Irgm1|Ccne1|Prkcd|Lat|Itgb2|Plk1|Kif11|Tom1l1|Prc1|Cav2|Gata4|Cav1|Cd28|Hk2|Sh2d1a|Pifo|Trim21|Ptprj|Cd3e|Ptprc|Fbxo5|Nod2|Bcl2l11|…	61	13
positive regulation of GTPase activity	Gene Ontology	GO:0043547	Biological_process	59	307	2.5213e-16	2.17156e-14	Arhgap45|Npr3|Rasgrp1|Racgap1|Arhgap32|Arhgap15|Myo9b|Icam1|Cx3cl1|Arap2|Rgs1|Arhgap18|Asap3|Ccl11|Rp2|Arhgdig|Vav1|Sema4d|Prex1|Acap1|Aldh1a1|Rgs4|Gnb5|Arhgdib|Sh3bp1|Rgs2|Arhgap4|Arhgap8|Arhgap9|Ccl2|Ccl3|Hacd3|Arhgap11a|Prex2|Ccl7|Ccl4|Ccl5|Rassf4|Adap1|Chn1|Adap2|Arhgap27|Mmut|Cav2|Plxnb1|Rgs16|Rasgrp3|Nckap1l|Dock2|Dlc1|Cd40|Prtn3|Garnl3|Ccl19|Rasa4|Depdc1a|Ccl22|Dock10|Bcar3	42	17
metal ion binding	Gene Ontology	GO:0046872	Molecular_function	212	2298	2.57879e-16	2.18979e-14	Fdps|Pcgf5|Cpne2|Usp2|Acap1|Prdm5|Nubp1|Cgas|Gpt|Acly|Cdip1|Fdft1|Asap3|Itgb2|Lpxn|Nme3|Acaca|Mok|Klf6|Zfp36|Helz2|Steap1|Clca1|Rnf213|Itgam|Ctdspl|Arap2|Pgrmc1|Ddhd1|Adar|Col27a1|Ablim3|Cit|Trpm6|Lfng|Dtx3l|Ptgs2|Inpp5b|Zbtb41|Enpp6|Zc3h12d|Enpp4|Nudt4|Zfp2|Krt17|Glis2|Spn|Plagl2|Plagl1|Dmac2l|Cndp2|Prf1|Fgd5|Bpnt1|Racgap1|Kif4|Parp12|Zmynd15|Atp1a3|Zmynd10|Kat6b|Furin|Itgax|Zfp41|Zfyve21|Trafd1…	124	88
adaptive immune response	Gene Ontology	GO:0002250	Biological_process	63	347	2.66993e-16	2.2357e-14	Trgv4|Clec4d|Trgv2|Lime1|Cd274|Trat1|Adgre1|Cd247|Fcgr1|Ctsh|Ctla4|Syk|Cd8b1|Skap1|Pik3cd|Cd6|Pik3cg|Cd4|Tarm1|Cd7|Lair1|Zap70|Pag1|Slamf7|Pdcd1lg2|Rnf19b|Ighm|Slamf1|Jak3|Tap1|Igkv3-7|Dbnl|Trac|Clec4n|Klrk1|Ptk2b|Cd84|Trbv19|Cd86|Lat|Mcoln2|Txk|Lag3|Pdcd1|Erap1|Themis|Itk|Pirb|Sh2d1a|Lilra6|Trbv2|Unc93b1|Ifng|Tnfrsf14|Ripk2|Havcr2|Lat2|Cd160|Lyn|Trgc2|Cd3d|Cd3e|Btk	61	2
integrin binding	Gene Ontology	GO:0005178	Molecular_function	40	142	3.77785e-16	3.07792e-14	Igf2|Vtn|Adam9|Npnt|Lgals8|Icam1|Cx3cl1|Tspan8|Lcp1|Itgax|Itgb2|Syk|Tln2|Cd226|Vcam1|Adam17|Esm1|Itgam|Ccn5|Ccna2|Fermt3|Ltbp4|Jaml|Il1b|Ptprz1|Fgf2|Fgf1|Itgbl1|Cd40lg|S1pr3|Itga2|Itga4|Itga5|Cib2|Lpl|Isg15|Fbln5|Tgfbi|Lyn|Kdr	27	13
positive regulation of T cell proliferation	Gene Ontology	GO:0042102	Biological_process	28	61	5.22263e-16	4.14306e-14	Cd274|Il6|Coro1a|Cd4|Ccl19|Il21|Cd6|Vcam1|Pdcd1lg2|Aif1|Havcr2|Ccl5|Cd80|Zp3|Il12b|Cd86|Nckap1l|Prkcq|Il1b|Lep|Cd28|Cd40lg|Ccdc88b|Cd3e|Ptprc|Jak3|Sash3|Tnfsf13b	26	2
positive regulation of I-kappaB kinase/NF-kappaB signaling	Gene Ontology	GO:0043123	Biological_process	45	185	5.88269e-16	4.48946e-14	Cxxc5|Lgals9|Casp1|Ccr7|Hmox1|Casp8|Cd40|Fasl|Ubd|Tspan6|Rel|Cx3cl1|Cd74|Gja1|Ccl19|Litaf|Cd4|Card9|Pink1|Nod1|Ajuba|S100b|Alpk1|Tgm2|Tnfsf10|Clec4n|Nod2|Tnf|Ltf|Ikbke|Plekhg5|Il1b|Prkd1|Malt1|Rnf31|Myd88|Tbk1|Birc3|Trim21|Tlr3|Ripk2|Tlr6|Tlr4|Bst2|Tlr9	37	8
regulation of immune response	Gene Ontology	GO:0050776	Biological_process	49	221	7.12528e-16	5.30349e-14	Sell|Cd96|Cd160|Fcgr2b|Vsir|Cd226|Icam1|Madcam1|Cd8a|Klrc1|Itgb2|Irf7|Pilra|Cd8b1|Treml2|Cd300lf|B2m|Cd247|Lair1|Vcam1|Treml4|Slamf7|Slamf6|Sppl2a|Sftpd|Itgal|Trbc1|Trac|Klrk1|Pirb|Lag3|C3|Jaml|Pdcd1|Cd40lg|Cd3d|Tyrobp|Sh2d1a|Itga4|Cd40|Trem1|Iglc1|Iglc2|Cd200r1|Cd300a|Fcgr3|Cd3e|Fcgr1|Cd300e	47	2
positive regulation of ERK1 and ERK2 cascade	Gene Ontology	GO:0070374	Biological_process	47	207	1.27512e-15	9.04435e-14	Ccl2|Pdgfd|Fpr2|Npnt|Lgals9|C5ar1|Icam1|Cx3cl1|Pycard|Nod1|Cd74|Ccl11|Ccl19|Mturn|Fgf2|Cd4|Ripk2|Arhgap8|Ptprc|Tnf|Fgfr3|Slamf1|Ptpn22|Ccl3|Glipr2|Ccl7|Ccl4|Ccl5|Ccr1|Rasgrp1|Ccr7|P2ry6|Gata4|Tek|Cd44|Rap1b|Scimp|Amh|Ptk2b|Pla2g5|Arrb2|Havcr2|Tlr4|Nod2|Ccl22|Kdr|Gas6	36	11
neutrophil chemotaxis	Gene Ontology	GO:0030593	Biological_process	30	77	1.63389e-15	1.14543e-13	Cxcl1|Cxcl2|Cxcl9|Lgals3|C5ar1|Cx3cl1|Pde4b|Ccl11|Itgb2|Syk|Ccl19|Prex1|Pik3cd|Pik3cg|Csf3r|Ccl2|Ccl3|Ccl7|Ccl4|Ccl5|Jaml|Il1b|Fcer1g|Nckap1l|Vav1|Pf4|Cxcl11|Cxcl10|Cxcl13|Ccl22	29	1
leukocyte migration	Gene Ontology	GO:0050900	Biological_process	45	192	1.89224e-15	1.3113e-13	Sell|Sirpa|Itga4|Slc16a3|Selplg|Msn|Icam1|Itgax|Amh|Itgb2|Olr1|Sdc1|Sdc2|Sdc3|Sdc4|Itgal|Itgam|Cd2|Ighm|Cd74|Slc7a10|Cd84|Mertk|Jaml|Pde4b|Vpreb3|Cav1|Foxj1|Fcer1g|Tek|Inpp5d|Cd48|Slc7a7|Cd47|Atp1b2|Itga5|Lck|Dok2|Trem1|Iglc1|Iglc2|Cd44|Lyn|Ptpn6|Gas6	32	13
regulation of cell population proliferation	Gene Ontology	GO:0042127	Biological_process	42	169	2.89197e-15	1.98133e-13	Egln3|Nos2|Bex4|Cxcl9|Apobec1|E2f4|Bmpr2|Fes|Blk|Hck|Cadm4|Tgfb3|Star|Il4ra|Syk|Bid|Nfkbia|Fgr|Dhcr7|Foxm1|Nr5a2|Mitf|Eid2|Lck|Ecrg4|Zap70|Lgr5|Sat1|Stat4|Stat3|Stat2|Stat1|Arhgef2|Jag2|Pla2g4a|Ptk2b|Pf4|Fanca|Cxcl11|Cxcl10|Lyn|Tspo	29	13
tertiary granule membrane	Gene Ontology	GO:0070821	Cellular_component	29	73	3.20323e-15	2.16992e-13	Sirpa|Fpr2|Adam8|Ptafr|Itgax|Cd53|Itgb2|Clec12a|Olr1|Clec4d|Tarm1|Lair1|Stbd1|Mcemp1|Itgam|Atp6v0c|Slc11a1|Kcnab2|Atp8b4|Clec5a|Fcer1g|Gpr84|Cd47|Cybb|Cyba|Ptprb|Cd300a|Dlc1|Nbeal2	26	3
response to bacterium	Gene Ontology	GO:0009617	Biological_process	35	115	3.73708e-15	2.50343e-13	Nos2|Fcgr2b|Gbp5|Serpinb9|Gpc3|Lrg1|Lcp1|Adh7|Tmem255a|Klhl6|Klhl7|Plaat3|Macrod2|C3|Nlrc5|Hmcn1|Ifi44|Rgs1|Ccl2|Gzma|Trac|Slc11a1|Prlr|Lpl|Lrat|Fuca2|Cav1|Scn7a|Erap1|Dhx58|Chd7|Car3|Cd47|Ikzf3|Thrsp	22	13
positive regulation of tumor necrosis factor production	Gene Ontology	GO:0032760	Biological_process	25	50	4.13327e-15	2.73841e-13	Card9|Ptafr|Pycard|Zbtb20|Amh|Ccl19|Lep|Ripk2|Cd2|Nod1|Ccl3|Arhgef2|Il12b|Fcer1g|Rasgrp1|Ptprj|Tlr2|Tlr3|Cyba|Ptprc|Pf4|Tlr4|Nod2|Tlr9|Sash3	21	4
microtubule binding	Gene Ontology	GO:0008017	Molecular_function	51	252	4.44584e-15	2.82298e-13	Fam161a|Psrc1|Racgap1|Kif4|Gtse1|Mtcl1|Fes|Map1lc3a|Mx1|Kif20b|Prc1|Mid1|Strbp|Rmdn2|Kif23|Kif22|Plk1|Mtus2|Fgf13|Kif20a|Saxo2|Jakmip3|Bcl2l11|Togaram2|Ccdc170|Cenpe|Arhgef2|Tpx2|Kif15|Kif11|Pgs1|Reep1|Traf3ip1|Kif21a|Reep4|Spef1|Kif19a|Nusap1|Spag8|Cfap157|Hk3|Ccdc88b|Spag5|Mx2|Map1b|Whamm|Ccdc181|Kifc1|Birc5|Kif2c|Dcdc5	31	20
extracellular matrix organization	Gene Ontology	GO:0030198	Biological_process	51	252	4.44584e-15	2.82298e-13	Adamts3|Adamts2|Itga4|Vtn|Npnt|Mmp28|Icam1|Madcam1|Ccna2|Nfkb2|Lox|Furin|Itgax|Egflam|Itgb2|Itgam|Fgf2|Itgal|Vcam1|Mmp8|Bcl3|Mfap2|Mmp15|Olfml2a|Kazald1|Mmp10|Spock2|Col8a2|Mmp19|Col27a1|Tnf|Dag1|Tnfrsf11b|Lamc3|Serpine1|Lama1|Lama2|Col11a1|Cd44|Cd47|Col9a2|Itga5|Tgfbi|Nid2|Adamts12|Papln|Fbln5|Vit|Smoc2|Itga2|Kdr	25	26
positive regulation of angiogenesis	Gene Ontology	GO:0045766	Biological_process	37	131	4.44823e-15	2.82298e-13	Nos3|Hmox1|Cx3cl1|C5ar1|Vegfc|Grn|Lrg1|Itgax|Ccl11|Itgb2|Btg1|Fgf2|Hif1a|Serpine1|C3|Zc3h12a|Gata4|Cdh5|Ctsh|Stat3|Pik3r6|Prkd1|Il1a|Il1b|Ddah1|Fgf1|Erap1|Tek|Aplnr|C3ar1|Cd40|Cybb|Tlr3|Ptk2b|Runx1|Smoc2|Kdr	25	12
enzyme binding	Gene Ontology	GO:0019899	Molecular_function	61	353	5.71439e-15	3.58876e-13	Adora2a|Mcm10|Znhit6|Spdl1|Rfc5|Plaur|Parp14|Thrb|Cotl1|Ldb2|Pparg|Lgals9|Mcm2|Vsir|Pycard|Mdm2|Hmga1|Prtn3|Mid1|Esr2|Btg1|Npc2|Nfkbia|Hif1a|Arpc4|Cd4|Zfp36|Stbd1|Rad51|Noxa1|Bche|Top2a|Msn|Hmox1|Prkch|Hacd3|Nr5a1|Stat1|Prex1|Tmsb4x|Gstm1|Gstm2|Prkcd|Daxx|Syne1|Cav1|Dtx3l|Ptgs2|Plscr4|Parp9|Plscr1|Pcna|Birc5|Bace1|Cd40|Ank1|Ar|Arrb2|Nod2|Ptpn1|Apoa1	43	18
cell-cell junction	Gene Ontology	GO:0005911	Cellular_component	43	183	7.33814e-15	4.48046e-13	Plekhg5|Igsf11|Pcdh12|Coro1a|Cdc42bpa|Magi1|Lcp2|Actr3|P2rx7|Cd53|Clic4|Lin7b|Vav1|Was|Skap1|Mapk15|Zap70|Cd2|Adam17|Lat|Cdh2|Cdh5|Sh3kbp1|Prkcd|Steap1|Dag1|Fzd4|Cldn5|Lama1|Ptpru|Tek|Themis|Itk|Ajuba|Rap1b|Ptprj|Cd3e|Fat1|Itga5|Dsg2|Ptpn6|Adgrl3	25	18
positive regulation of protein kinase B signaling	Gene Ontology	GO:0051897	Biological_process	41	166	7.36644e-15	4.48046e-13	Hpse|Igf2|Rac2|Cd28|Trat1|Adam8|Cx3cl1|Hcls1|P2rx4|Pik3ap1|Icos|Vav1|Ccl19|Pik3cd|Irs1|Pik3cg|Lep|Pink1|Gdf15|Rhog|Fgfr3|C1qtnf12|Tgfa|Ccl3|Bag4|Cd80|Cd86|Pik3r5|Tnf|Ccr7|F10|Fgf2|Fgf1|Tek|Myorg|F7|Lck|Arrb2|Myoc|Ptprj|Gas6	27	14
regulation of cell shape	Gene Ontology	GO:0008360	Biological_process	39	150	8.08919e-15	4.82869e-13	Fgd5|Rac2|Msn|Coro1a|Fes|Icam1|Hck|Arhgap18|Diaph1|Ccl11|Itgb2|Palmd|Fgr|Rnd1|Rnd2|Rhoh|Gna13|Rhog|Sh3kbp1|Fam171a1|Ccl2|Ccl3|Fgd1|Ccl7|Fgd3|Fmnl1|Plxnb1|S100b|Sema4a|Sema4d|Coch|Plxna3|Plxna2|Plxna4|Ptk2b|Arhgap15|Plekho1|Dlc1|Kdr	25	14
angiogenesis	Gene Ontology	GO:0001525	Biological_process	49	238	8.59752e-15	5.08181e-13	Nos3|Angptl1|Cd160|Hmox1|Adam8|Tnfaip2|Vegfc|Dll4|Srpx2|Esm1|Hey1|Enpep|Clic4|Cemip2|Syk|Hif1a|Pik3cg|Lep|Sh2d2a|Zc3h12a|Rnf213|Apln|Ccl2|Sat1|Ptgs2|Tspan12|Mmp19|Cxcr3|Pik3r6|Hoxa3|Prkd1|Hlf|Sema4a|Serpine1|Fgf1|Cav1|Col8a2|Erap1|Tek|Aplnr|Fzd8|Itga5|Efna1|Ptk2b|Ptprb|Adgrg1|Tgfbi|Neu1|Kdr	26	23
response to lipopolysaccharide	Gene Ontology	GO:0032496	Biological_process	37	137	1.44582e-14	8.38157e-13	Ptpn22|Nos2|Nos3|Casp3|Fos|Cd96|Ptgfr|Casp8|Abr|C5ar1|Fasl|Snca|Irak3|Nfkb2|Mapkapk2|P2rx7|Bdkrb1|Gja1|Plcg2|Cd6|Trib1|Adam17|Cited1|Dusp10|Csf2rb|Ido1|Slc11a1|Ptgir|Ggt1|Ccr7|Il1b|Ptgs2|Timp4|Il10ra|Hmgb2|Lgals9|Tlr4	31	6
protein phosphorylation	Gene Ontology	GO:0006468	Biological_process	69	451	2.02451e-14	1.13016e-12	Fnip2|Lrrk1|Pim1|Prkag2|Melk|Bmpr2|Cdc42bpa|Hck|Mmd2|Irak3|Pik3cg|Rnasel|P2rx7|Map4k1|Ccl11|Rps6ka2|Star|Syk|Nuak2|Pik3cd|Coq8a|Fgr|Mapkapk2|Mok|Rps6ka1|Trib1|Aurkb|Trib3|Pink1|Mmd|Mex3b|Lck|Zap70|Ccl2|Prkch|Map3k8|Amhr2|Trib2|Ulk4|Morc3|Plk1|Gmfg|Plk3|Ccne1|Prkcd|Pkmyt1|Alpk1|Aurka|Bmpr1b|Trpm6|Mark1|Mertk|Ikbke|Tyk2|Prkd1|Lama1|Txk|Tbk1|Runx3|Birc5|Haspin|Cdk1|Ptk2b|Pdk2|Jak3|Lyn|Stk17b|Btk|Gas6	48	21
positive regulation of transcription, DNA-templated	Gene Ontology	GO:0045893	Biological_process	78	556	2.55341e-14	1.39992e-12	Stat3|Psrc1|Cited1|Prdm11|Il10|Nfil3|Id2|Ncf1|Tesc|Il6|Pparg|Runx1|Myocd|Kat6b|Nfkb1|Esr2|Cd38|Agtr2|Hey1|Cd74|Fgf2|Irf1|Tgfb3|Irf7|Skap1|Hif1a|Hmga1|Cd4|Klf6|Foxo1|Foxm1|Nr5a2|Gata4|Mitf|Dtx3l|Smarca2|Sp100|Rhog|Bcl3|Nr1h3|Mycn|Nfatc2|Ccna2|Stat1|Cebpb|Tbx21|Cd80|Zp3|Pcbd1|Cd86|Runx3|Creb3l2|Tnf|Lgr4|Smarca1|Lrp6|Il1b|Pim1|Elf4|Crlf3|Bmp7|Mef2c|Spi1|Fzd4|Parp9|Ciita|Egr2|Maged1|Ss18l2|Glis2|Ar|F…	48	30
defense response	Gene Ontology	GO:0006952	Biological_process	28	74	2.55417e-14	1.39992e-12	Cxcl9|Fcgr2b|Ackr1|Cx3cl1|Was|Cd74|Ptprcap|Nlrp3|Tnip1|Csf3r|Tap1|Stat4|Stat3|Stat2|Stat1|Cd84|Malt1|Irgm1|Cd48|Sp140|Mx2|Mx1|Cybb|Kcnn4|Nod1|Clec1a|Nod2|Lilra6	27	1
positive regulation of inflammatory response	Gene Ontology	GO:0050729	Biological_process	29	81	2.81493e-14	1.52894e-12	Napepld|Pla2g7|Snca|Cx3cl1|Lcp1|Il21|Il1rl1|Ifng|Nfkbia|Serpine1|Nfkbiz|Mapk13|Ccl3|Tgm2|Zp3|Il12b|Lpl|Tnf|Il1b|Gpsm3|Cebpb|Cd47|Tlr2|Tlr3|Tnip1|Tlr7|Tlr4|Tlr9|Itga2	25	4
positive regulation of interleukin-1 beta production	Gene Ontology	GO:0032731	Biological_process	25	57	4.29999e-14	2.29422e-12	Casp1|Tyrobp|Casp8|Aim2|Il6|Lgals9|Pycard|Lcp1|P2rx7|Orm1|Ifng|Ccl19|Ripk2|Panx1|Ccl3|Stat3|Nlrp3|Tnf|Malt1|Gsdmd|Lpl|Nod1|Tlr4|Nod2|Tlr8	23	2
cell-cell signaling	Gene Ontology	GO:0007267	Biological_process	46	224	6.10475e-14	3.22855e-12	Adora2a|Nmur2|Adgre5|Nampt|Fasl|Cx3cl1|Gja1|Itgb2|Esr2|Ccl5|Tnfsf9|Tspan32|Cxcl9|Fgf13|Panx1|Gdf15|Sh3kbp1|Il36g|Ccn5|Tnfsf10|Ccl7|Ccl4|Enpep|Ccl3|Ptgir|Ccr1|Grap2|Ccr5|Mertk|Tshr|Il1b|Gata4|Zyx|Tek|Ltb|Sh2d1a|Efna1|Fgfr3|Amh|Fat1|Ar|Adgrg1|Cxcl11|Cxcl10|Cxcl13|Ccl22	32	14
tumor necrosis factor-mediated signaling pathway	Gene Ontology	GO:0033209	Biological_process	34	121	6.40376e-14	3.35724e-12	Plekhg5|Birc3|Aim2|Psmb9|Psmb8|Tnfrsf4|Pycard|Cdip1|Psmb2|Traf1|Tnfrsf1b|Bag4|Psmb10|Fas|Nfkbia|Tnfsf9|Adam17|Stat1|Tnfsf14|Tmsb4x|Ltb|Tnf|Psma7|Tnfrsf11b|Psma5|Tnfrsf14|Cd40lg|Psme2|Cd40|Psme1|Cd27|Ptk2b|Tnfrsf18|Tnfsf13b	31	3
interferon-gamma-mediated signaling pathway	Gene Ontology	GO:0060333	Biological_process	27	71	6.67835e-14	3.4441e-12	Mt2|Ifi30|Ptafr|Icam1|Hck|Mid1|Irf2|Irf1|Irf7|Irf5|Ifng|Gnao1|Irf9|Irf8|B2m|Oas3|Vcam1|Nmi|Stat1|Prkcd|Oasl1|Sp100|Cd44|Trim21|Ciita|Pml|Fcgr1	26	1
positive regulation of apoptotic process	Gene Ontology	GO:0043065	Biological_process	57	335	7.82864e-14	3.99991e-12	Casp3|Plekhg5|Wnt10b|Tnfaip8|Hmox1|Id3|Casp8|Il6|Melk|Abr|Fasl|Snca|Fgd1|Dusp6|Apaf1|Top2a|Ctla4|Rps6ka2|Tgfb3|Irf5|Vav1|Fas|Bid|Arhgef9|Ctsd|Bak1|Ubd|Foxo1|Gna13|Bcl2l11|Foxl2|S100b|Tgm2|Tnfsf10|Pmaip1|Gzma|Fgd3|Prex1|Arhgef2|Pirb|Bax|Tiam2|Tnf|Ldha|Aldh1a3|Bmp7|Ptgs2|Inpp5d|Tspo|Gadd45b|Pycard|Gadd45g|Tlr3|Ripk2|Unc13b|Stk17b|Ifit2	42	15
T cell costimulation	Gene Ontology	GO:0031295	Biological_process	24	53	7.96753e-14	4.03666e-12	Cd274|Ctla4|Icos|Vav1|Ccl19|Cd5|Cd160|Pdcd1lg2|Cav1|Lck|Map3k8|Tnfsf14|Klrk1|Cd80|Cd86|Grap2|Pdcd1|Cd28|Cd40lg|Ptpn6|Tnfrsf14|Lyn|Cd3e|Tnfsf13b	23	1
positive regulation of cell migration	Gene Ontology	GO:0030335	Biological_process	46	227	9.25191e-14	4.6099e-12	Plet1|Pdgfd|Ccl3|Cd274|Gtse1|Vsir|Coro1a|Grn|Stat3|Il1b|Ccl7|Itgax|Ccl11|Tjp1|Onecut2|Prex1|Pik3cd|Csf1|Fgr|Adam17|Syne2|Cdh5|Aif1|Nmi|Carmil2|Lgr6|Ccna2|Diaph1|Ccl5|Ccr1|Sema4a|F10|Sema4d|Sema6c|Fgf1|Cav1|Sema3d|F7|Fermt3|Itga5|Ptk2b|Ctsh|Myoc|Lyn|Kdr|Cxcl16	34	12
oxidation-reduction process	Gene Ontology	GO:0055114	Biological_process	74	525	9.53561e-14	4.674e-12	Egln3|Nos2|Nos3|Sdsl|Nsdhl|Ncf2|Scd2|Cyp51|Dhrs9|Cdo1|Grhpr|Sc5d|Maoa|Cyp11a1|Ddo|Hsd3b1|Snca|Msrb2|Hsd17b1|Pcbd1|Pecr|L2hgdh|Adh7|Tm7sf2|Pcyox1|H2-Ke6|Prdx5|D2hgdh|Cbr1|Dhcr7|Hsd17b7|Miox|Prxl2b|Vcam1|Fasn|Steap1|Heph|Fads3|Fads2|Ar|Kcnab3|Lacc1|Scd1|Tbxas1|Ncf4|Acad8|Zadh2|Kcnab2|Cyp2s1|Ifi30|Lbr|Rrm2|Blvrb|Ldha|Ldhb|Aldh1a3|Msmo1|Ptgs2|Cp|Aldh1a1|Bbox1|Dhfr|Trmt9b|Tecr|Cybrd1|Cybb|Selenbp1|Cyb…	24	50
protein-containing complex	Gene Ontology	GO:0032991	Cellular_component	82	623	1.22875e-13	5.9743e-12	Ifitm3|Top2a|Aif1l|Wasf1|Casp1|Camkmt|Birc3|Chaf1b|Id2|Tle6|Casp8|Mef2c|Pparg|Card9|Coro1a|Plekha2|Snca|Relb|Cdca8|Apaf1|Gchfr|Cd74|Tjp1|Clstn3|Tcl1|Syk|Sdc1|Hif1a|Rgs4|Rad51ap1|Sh2d2a|Ar|Asf1b|Rad51|Olfm4|Mitf|Panx1|Mdm2|Gpsm1|Cdkn1a|Nppa|Fyb|Ppm1e|Dmd|Cd2|Stat1|Serf1|Arhgef2|Lap3|Nod2|Tank|Ccdc113|Ikzf1|C3|Fen1|Ltf|Zc3h12a|Gsn|Arhgap29|Cav2|Malt1|Cav1|Dtx3l|Ptgs2|Casp4|Parp9|Sntb1|Maged1|Sh2d1a…	56	26
lamellipodium	Gene Ontology	GO:0030027	Cellular_component	41	185	1.6285e-13	7.85457e-12	Dgkz|Fgd5|Rac2|Shtn1|Plekhg5|Avil|Tesc|Coro1b|Mefv|Coro1a|Cdc42bpa|Fgd1|Actr3|Actr2|Wasf1|Arpc3|Arpc2|Fat1|Arpc5|Sh3bp1|Cdh2|Ajuba|Aif1|Spata13|Carmil2|Dbnl|Fgd3|Evl|Gdpd2|Tiam2|Dag1|Ablim3|Gsn|Twf2|Apbb1ip|Myo1g|Enah|Ptk2b|Abi3|Pstpip1	27	14
integrin-mediated signaling pathway	Gene Ontology	GO:0007229	Biological_process	30	97	2.39336e-13	1.1452e-11	Tyrobp|Adam9|Madcam1|Hck|Itgax|Itgb2|Syk|Fgr|Tspan32|Itgal|Itgam|Lat|Plek|Itga2|Fyb|Fermt3|Cd40lg|Prkd1|Zyx|Itgbl1|Fcer1g|Txk|Cd47|Itga4|Itga5|Vav1|Ptk2b|Isg15|Pram1|Apoa1	27	3
specific granule membrane	Gene Ontology	GO:0035579	Cellular_component	29	91	3.19697e-13	1.49415e-11	Clec12a|Plaur|Fpr2|Adam8|Cd53|Itgb2|Tnfrsf1b|Olr1|Clec4d|Tarm1|Lair1|Agpat2|Itgal|Itgam|Pgrmc1|Mcemp1|Hvcn1|Kcnab2|Atp8b4|Ms4a3|Clec5a|C3ar1|Cd47|Cybb|Cyba|Bst1|Ptprb|Gpr84|Ptprj	26	3
GTPase activator activity	Gene Ontology	GO:0005096	Molecular_function	49	268	4.27163e-13	1.96593e-11	Tbc1d9|Npr3|Racgap1|Tbc1d4|Abr|Arhgap15|Myo9b|Rgs1|Arhgap18|Asap3|Rp2|Arhgdig|Acap1|Aldh1a1|Rgs4|Gnb5|Arhgdib|Sh3bp1|Rgs2|Gmip|Arhgap4|Arhgap8|Tbc1d10c|Ralgapa2|Arhgap9|Arhgap45|Hacd3|Arhgap11a|Prex2|Arap2|Prex1|Rassf4|Adap1|Chn1|Adap2|Arhgap27|Arhgap25|Arhgap29|Plxnb1|Rgs16|Rasgrp3|Nckap1l|Tiam2|Dock2|Arhgap32|Garnl3|Rasa4|Depdc1a|Dlc1	31	18
negative regulation of transcription by RNA polymerase II	Gene Ontology	GO:0000122	Biological_process	97	832	5.31147e-13	2.42598e-11	Igf2|Usp2|Prdm5|Cxxc5|Snca|Nfkb1|Irf2|Irf7|Tfec|Ifng|Irf8|Zfp36|Mitf|Smarca2|Pcna|Cebpb|Sox6|Cav1|Mdfi|Hoxc8|Glis2|Ciita|Spn|Fbln5|Fnip2|Thrb|Pparg|Runx1|Dll4|Rel|Relb|Cbx2|Rbl1|Foxp2|Lep|Eid2|Aurkb|Trib3|Ajuba|Heyl|Stat3|Stat1|Per3|Esr2|Mxd3|Mxd1|Foxj1|Arid5a|Bhlhe41|Sall2|Kcnip3|Ldb2|Hcls1|Mdm2|Mkx|Klf12|Foxm1|Nr1h3|Nfatc2|E2f4|E2f2|Tbx21|Ccne1|E2f8|Tnf|Batf3|Sema4d|Parp9|Gfi1|Runx3|Efna1|Foxl2…	51	46
T cell activation	Gene Ontology	GO:0042110	Biological_process	21	44	1.28662e-12	5.83236e-11	Cd4|Rasgrp1|Itk|Tnfsf14|Cd44|Cd28|Pik3cd|Casp8|Pik3cg|Treml2|Lat|Cd7|Ptprc|Zap70|Cd2|Cd8b1|Cd8a|Hsh2d|Was|Cd3e|Nlrc3	21	0
negative regulation of apoptotic process	Gene Ontology	GO:0043066	Biological_process	68	487	1.40682e-12	6.32965e-11	Ptgfr|Nfkbia|Adar|Casp3|Socs3|Pim1|Il10|Plaur|Cd28|Il6|Snca|Cx3cl1|Nfkb1|Arel1|Tnfaip8|Cd74|Amh|Serpinb9|Mad2l1|Anxa4|Tcl1|Cdk1|Fas|Prdx5|Nupr1|Lep|Plk1|Foxo1|Ar|Aurka|Plac8|Hck|Evi2b|Aif1|Bcl3|Cd38|Il2rb|Ccna2|Bcl2l10|Bag4|Rps6ka1|Prlr|Gla|Plk3|Gas6|Tek|Ltf|Nuak2|Sema4d|Malt1|Pdcd1|Clec5a|Nckap1l|Cd40lg|Cdkn1a|Cd44|Birc5|Birc3|Cd27|Ptk2b|Ripk2|Kdr|Ctsh|Myd88|Ifit3|Bid|Tnfrsf18|Mcl1	55	13
negative regulation of gene expression	Gene Ontology	GO:0010629	Biological_process	42	210	1.5783e-12	7.04858e-11	Nos2|Ccl3|Robo1|Parp14|Id2|Parp10|Mef2c|Lgals9|Runx1|Dll4|Rel|Nfkb1|Msr1|Amh|Ifng|Bbs2|Pik3cd|Hif1a|Bak1|Aurka|Mmp8|Pink1|Zc3h12a|Aif1|Setdb2|Ptpn22|Mycn|Rbl1|Cdkn1a|Fgf2|Ccr1|Tceal1|Tnf|Cldn5|Cd28|Parp9|Havcr2|Aff2|Krt17|Apln|Cd3e|Kdr	29	13
regulation of small GTPase mediated signal transduction	Gene Ontology	GO:0051056	Biological_process	34	139	1.79954e-12	7.81731e-11	Rac2|Plekhg5|Racgap1|Abr|Arhgap15|Myo9b|Arhgap18|Vav1|Arhgef9|Arhgdig|Rhoh|Arhgdib|Arhgap9|Gmip|Arhgap4|Arhgap8|Rhog|Ralgapa2|Gna13|Arhgap45|Arhgap11a|Fgd1|Arap2|Fgd3|Prex1|Arhgef2|Chn1|Arhgap25|Arhgap29|Inpp5b|Tiam2|Arhgap32|Garnl3|Dlc1	22	12
positive regulation of phagocytosis	Gene Ontology	GO:0050766	Biological_process	21	45	1.8023e-12	7.81731e-11	Sftpd|Fcer1g|Sirpa|Slc11a1|Ifng|Fcgr2b|Cd47|Cyba|Pla2g5|Il2rb|Il2rg|Dock2|Abr|Tnf|Mertk|Pycard|Il1b|Fpr2|Il15ra|Apoa1|Gas6	18	3
SH3 domain binding	Gene Ontology	GO:0017124	Molecular_function	33	131	1.91697e-12	8.25529e-11	Sirpa|Adam9|Hcls1|Wipf1|Was|Gja1|Abi3|Skap1|Cntnap1|Mapk15|Sh2d2a|Sh3bp1|Sh3bp2|Adam17|Noxa1|Sh3kbp1|Ptpn22|Ncf1|Evl|Arhgap27|Tom1l1|Cit|Elmo2|Plscr4|Inpp5d|Espn|Plscr1|Enah|Cd3e|Enkur|Cyba|Lyn|Ptpn6	25	8
negative regulation of interleukin-6 production	Gene Ontology	GO:0032715	Biological_process	20	40	2.26765e-12	9.62794e-11	Ptpn22|Foxj1|Nckap1l|Orm1|Sirpa|Il10|Gas6|Tnfaip3|Zc3h12a|Tnf|Arrb2|Slamf1|Tlr4|Cd200r1|Cx3cl1|Irak3|Tlr9|Ptpn6|Havcr2|Nlrc3	17	3
cytokine activity	Gene Ontology	GO:0005125	Molecular_function	39	186	2.78312e-12	1.16524e-10	Il1rn|Il10|Wnt10b|Nampt|Il6|Fasl|Grn|Grem2|Amh|Gdf9|Tgfb3|Ifng|Csf1|Cmtm7|Il21|Cxcl9|Il36a|Gdf15|Il36g|Wnt2b|Tnfsf10|Ccl4|Tnfsf14|Il12b|Ltb|Cmtm8|Tnf|Tnfrsf11b|Il1a|Il1b|Fgf2|Bmp7|Bmp6|Cd40lg|Tafa5|Tifa|Tnfsf9|Ebi3|Tnfsf13b	28	11
T cell differentiation	Gene Ontology	GO:0030217	Biological_process	19	36	3.8724e-12	1.61012e-10	Il7r|Ptpn22|Vav1|Chd7|Prex1|Tbx21|Pik3cd|Lck|Tcirg1|Cd4|Rhoh|Dll4|Zap70|Lep|Jag2|Ptprc|Lfng|Cd3d|Cd3e	16	3
positive regulation of cell population proliferation	Gene Ontology	GO:0008284	Biological_process	68	501	4.44113e-12	1.83394e-10	Igf2|Acer3|Fgfr3|Esm1|Rac2|Fasl|Plac8|Wnt10b|Nampt|Irs1|Il6|Cx3cl1|Myocd|Vegfc|Hcls1|Hck|Mdm2|Kif20b|Prc1|Prtn3|Itgax|Tcirg1|Gdf9|Tgfb3|Tcl1|Hoxc10|Ifng|Csf1|Fgf2|Il21|Mapk15|Foxm1|Adam17|Tshr|Rhog|Aif1|Slamf1|S100b|Il7r|Ctsh|Il13ra1|Tgfa|Prlr|Ptgfr|Cd86|Tbx2|Osmr|Hoxa3|Pdgfd|Agtr2|Il1b|Cldn5|Fgf1|Pbx1|Bmp6|Romo1|S1pr3|Cd47|Ptpn6|Ptk2b|Ar|Bst1|Fbxo5|Marcksl1|Cxcl10|Lyn|Birc5|Kdr	40	28
chemokine-mediated signaling pathway	Gene Ontology	GO:0070098	Biological_process	24	67	4.5579e-12	1.86936e-10	Cxcl1|Cxcl2|Cxcl9|Ackr1|Cx3cl1|Ccl11|Ccl19|Xcr1|Ccrl2|Ccl2|Ccl3|Ccl7|Ccl4|Ccl5|Cxcr3|Ccr1|Cxcr6|Ptk2b|Pf4|Cxcl11|Cxcl10|Cxcl13|Ccl22|Ccr5	23	1
positive regulation of interferon-beta production	Gene Ontology	GO:0032728	Biological_process	18	32	6.35138e-12	2.56996e-10	Ptpn22|Irf1|Rigi|Irf7|Dhx58|Tbk1|Polr3g|Hmgb2|Irf5|Ifih1|Tlr2|Tlr3|Ripk2|Tlr7|Tlr4|Zbtb20|Tlr9|Tlr8	16	2
cell differentiation	Gene Ontology	GO:0030154	Biological_process	75	596	9.56039e-12	3.79208e-10	Plet1|Txnrd3|Sox12|Mmp19|Thrb|Id3|Tnfaip2|Mef2c|Arhgef28|Fes|Blk|Hck|Srd5a1|Dusp6|Cbx2|Peg10|Hey1|Asf1b|Clic4|Etv5|Syk|Onecut2|Parp11|Ptk2b|Fgf2|Dhcr7|Nlrp14|Sh2d2a|Eid2|Gna13|Nr5a1|Adam17|Fads1|Zc3h12a|Ndrg2|Gpsm1|Tesc|Zap70|Nr1h3|Cfap69|Heyl|Kazald1|Rbl1|Klrk1|Id2|Meig1|Ptpru|Unc45b|Hsd17b7|Spi1|Dlk1|Ildr2|Csrp2|Cav2|Elf4|Fgf1|Cav1|Tex15|Apaf1|Rasgrp1|Lck|Spag8|Pparg|Zfpm2|Smoc1|Gadd45b|Gadd45g…	33	42
actin binding	Gene Ontology	GO:0003779	Molecular_function	46	266	1.18453e-11	4.66767e-10	Wasf1|Avil|Cotl1|Msn|Mefv|Coro1a|Myo9b|Snca|Dbnl|Wipf1|Was|Lcp1|Map1b|Pacrg|Tln2|Myo6|Pfn1|Klhl4|Enc1|Syne1|Syne2|Homer2|Marcksl1|Tnnt2|Dmd|Diaph1|Gba|Evl|Gmfg|Lap3|Dixdc1|Lpl|Dag1|Gsn|Fxyd5|Sntb1|Enah|Cap1|Msrb2|Whamm|Mybpc1|Nod2|Ppp1r18|Coro7|Limch1|Ccr5	25	21
G protein-coupled receptor signaling pathway	Gene Ontology	GO:0007186	Biological_process	115	1132	1.33014e-11	5.17383e-10	Nmur2|Ptgfr|Ccl11|Vav1|Ccl19|Plekhg5|Rgs4|Rgs1|Rgs2|Gpr171|Gnai1|Lgr5|Lgr6|Cxcr3|Tiam2|Cxcr6|Adgrl1|Fzd3|Fzd4|Gpr141|Fzd8|C3ar1|Apln|Cxcl11|Cxcl10|Cxcl13|Cd3e|Cxcl16|Rac2|Adgre5|Adgre1|Pparg|C5ar1|Cx3cl1|Prex2|Gprc5a|Lhcgr|Ccl4|Prex1|Adgrl3|Gna15|Gna13|Cysltr2|Ccl2|Ccl3|Adcy7|Fgd1|Ccl7|Fgd3|Ccl5|Lap3|Arhgef2|Adcy9|Pde4b|Rgs16|Gpr84|Apoa1|Cxcl1|Adora2a|Adora2b|Cxcl2|Cxcl9|Pde1b|Gpr65|Ptafr|Gpr63|P…	83	32
actin filament binding	Gene Ontology	GO:0051015	Molecular_function	40	208	1.52817e-11	5.86837e-10	Aif1l|Shtn1|Avil|Cotl1|Coro1b|Coro1a|Hcls1|Lcp1|Actr3|Actr2|Ctnnal1|Arpc3|Arpc2|Tln2|Myo6|Arpc5|Arpc4|Ppp1r9a|Panx1|Syne2|Ajuba|Aif1|Nmi|Marcksl1|Dbnl|Camsap3|Fmnl1|Lpl|Ablim3|Syne1|Gsn|Capza2|Twf2|Espn|Myo1g|Arpc1b|Cacnb2|Pstpip2|Pstpip1|Coro7	26	14
proteolysis	Gene Ontology	GO:0006508	Biological_process	61	434	1.55689e-11	5.9408e-10	Casp7|Casp4|Mmp15|Casp3|Casp1|Ctsd|Espl1|Adam8|Capn5|Naalad2|Mmp28|Casp8|Pcolce|Tank|Prtn3|Ctsh|Enpep|Mmel1|Agbl3|Olr1|Zup1|Ctsa|Ctsb|Ctsc|Tmprss4|Rhbdf2|Ctsf|Rhbdl1|Ubd|Ctsz|Hgfac|Adam17|Trabd2b|Clca1|Cfap44|Dpep2|Bace1|Bace2|Mmp10|Mmp8|Gzmb|Lap3|Casp12|Mmp19|Gzmk|Rnpep|Ggt1|Ltf|F10|Malt1|Erap1|Arg1|Cfb|Cap1|Fgl2|Adamdec1|Papln|Fbxo6|Scrn3|Scrn2|Cndp2	45	16
cytokine receptor activity	Gene Ontology	GO:0004896	Molecular_function	20	46	1.67061e-11	6.33464e-10	Il7r|Cd74|Il13ra1|Il21r|Fzd4|Il10ra|Il2rg|Il12rb1|Cd44|Csf2ra|Il27ra|Il12b|Ifnar2|Prlr|Osmr|Il3ra|Csf3r|Il15ra|Ebi3|Il1rl1	18	2
calcium ion binding	Gene Ontology	GO:0005509	Molecular_function	82	693	1.73781e-11	6.5483e-10	Sell|Acer3|Aif1l|Hpcal1|Colec11|Tbc1d9|Adgre5|Npnt|Cdhr3|Cdhr4|Aoc3|Adam8|Tesc|Pcdh12|Melk|Pla2g5|Dll4|Snca|S100b|Lcp1|F10|Clstn2|Clstn3|Efhd2|Clec4n|Egflam|Doc2b|Anxa4|Cemip2|Nid2|Anxa9|Clec4e|Syt7|Cdh5|Pitpnm1|Gas6|Edem1|Lpcat2|S100g|Cdh2|Mex3b|Aif1|Efhc1|Cd320|Adgre1|Ehd1|Efemp1|Ltbp4|Fat4|Jag2|Rasgrp1|Dlk1|Dag1|Pla2g2e|Pitpnm2|Pla2g4a|Sntn|Gsn|Rasgrp3|Plscr4|F7|Plscr1|Clec3b|Megf6|Dnase1l3|Cd…	31	51
positive regulation of protein kinase activity	Gene Ontology	GO:0045860	Biological_process	21	53	2.12234e-11	7.94758e-10	Daxx|Ccna2|Ccl19|Sdc4|Cenpe|Prkag2|Ccr7|Csf1|Cd4|Lat|Ptk2b|Tnf|Ptprc|Dag1|Vegfc|Lcp2|Ppp1r9a|Mmd|Mmd2|Cdkn1a|Gas6	14	7
positive regulation of interleukin-12 production	Gene Ontology	GO:0032735	Biological_process	18	36	2.8408e-11	1.05075e-09	Ido1|Cd40lg|Irf5|Ifng|Syk|Ccl19|Ltb|Irf8|Cd40|Il12b|Tlr2|Tlr3|Lgals9|Ripk2|Tlr4|Ccr7|Tlr9|Scimp	18	0
regulation of inflammatory response	Gene Ontology	GO:0050727	Biological_process	25	82	2.98069e-11	1.09577e-09	Sbno2|Casp4|Casp1|Birc3|Pik3ap1|Trex1|Grn|Hck|Arel1|Pglyrp2|Casp12|Slc7a2|Lacc1|Tmsb4x|Ggt1|Usp18|Zyx|Ptgs2|Mgll|Adamts12|Bst1|Fanca|Nod2|Lyn|Myd88	23	2
DNA-binding transcription activator activity, RNA polymerase II-specific	Gene Ontology	GO:0001228	Molecular_function	63	466	3.13061e-11	1.14391e-09	Fos|Irf5|Nfatc2|Mef2c|Runx1|Myocd|Rel|Nfkb1|Nfkb2|Tfdp2|Mkx|Arid3a|Irf2|Irf1|Etv5|Stat4|Tfec|Hoxc10|Onecut2|E2f4|Litaf|Csrnp1|Hif1a|Creb3l2|Klf6|Foxo1|Nr5a2|Mitf|Gata4|Klrg1|Mycn|Heyl|Mycl|Stat3|Stat2|Stat1|Batf|Tbx21|Tbx2|Mdm2|Elf4|Pbx1|Cebpb|Foxj1|Spi1|Txk|Klf15|E2f2|Plscr1|Egr2|Sox12|Ikzf3|Glis2|Ar|Foxl2|Tox2|Sall2|Plagl2|Hlf|Mafb|Plagl1|Tcf21|Maff	37	26
ficolin-1-rich granule membrane	Gene Ontology	GO:0101003	Cellular_component	22	61	3.15314e-11	1.1452e-09	Sirpa|Fpr1|Fpr2|Adam8|Lgals3|Itgax|Itgb2|Clec4d|Tcirg1|Stbd1|Tbc1d10c|Atp6v0c|Diaph1|Slc11a1|Dsp|Fcer1g|Nckap1l|Enpp4|Dok3|Cd300a|Dlc1|Nbeal2	19	3
viral process	Gene Ontology	GO:0016032	Biological_process	62	456	3.63547e-11	1.31247e-09	Fdps|Rigi|Daxx|Fcgr2b|Gfi1|Msn|Pcna|Psmb9|Psmb8|Stat3|Mdm2|Psmb2|Tbkbp1|Stat2|Morc3|Fam111a|Psmb10|Syk|Nfkbia|Bak1|Pilra|Zfp36|Itgal|Cgas|Ptprc|Plaat3|Tap1|Atp6v0c|Il2rb|Zc3h12a|Ccna2|Rbl1|Stat1|Il2rg|Tank|Ifih1|Bax|Dhx58|Usp11|Cenpa|Ikbke|Aplnr|Zyx|Sp100|Dtx3l|Ifit1|Samhd1|Tbk1|Cfh|Serinc5|Dlc1|Dok2|Isg15|Apln|Pml|Cd200r1|Lyn|Crtc1|Nup210|Rsad2|Kdr|Psma7	53	9
apoptotic signaling pathway	Gene Ontology	GO:0097190	Biological_process	22	64	6.74737e-11	2.40178e-09	Casp3|Casp1|Tyrobp|Casp8|Fasl|P2rx4|P2rx7|Cd38|Fas|Plekhg5|Bak1|Cd5|Casp12|Itgam|Bax|Cav1|Cd28|Tlr3|Ripk3|Tlr4|Cd3e|Btk	20	2
nuclear chromatin	Gene Ontology	GO:0000790	Cellular_component	97	915	6.89677e-11	2.43161e-09	Nfkb1|Nfkb2|Tfdp2|Asf1b|Irf2|Irf1|Irf7|Irf5|Irf9|Irf8|Csrnp1|Creb3l2|Rad51ap1|Relb|Smarca2|Sox5|Klrg1|Cebpb|Homez|Sox6|Pbx1|Hoxc8|Hoxc5|Hoxc6|Spn|Mafb|Maff|Fos|Thrb|Pparg|Runx1|Rel|Kat6b|Hey1|Foxp2|Onecut2|Hoxc10|Gata4|Heyl|Stat4|Stat3|Stat2|Stat1|Muc1|Tbx2|Hoxa3|Esr2|Mxd3|Elf4|Mxd1|Foxj1|Tfec|Egr2|Bhlhe41|Sox12|Mkx|Klf12|Etv5|Klf15|Klf6|Hif1a|Foxm1|Nr5a2|Nr5a1|Nr1h3|Dpf3|Nfatc2|E2f4|E2f2|Insl6|E…	54	43
cellular response to mechanical stimulus	Gene Ontology	GO:0071260	Biological_process	24	79	7.82681e-11	2.72762e-09	Casp1|Piezo2|Casp8|Atp1a2|Nfkb1|Gja1|Irf1|Fas|Bak1|Ptgs2|Tnfsf14|Slc2a1|Dag1|Il1b|Nppa|Bmp6|Itga2|Cd40|Tlr3|Cyba|Tlr7|Tlr4|Tlr8|Myd88	19	5
cytoplasmic vesicle	Gene Ontology	GO:0031410	Cellular_component	46	285	9.14217e-11	3.16771e-09	Gbp4|Caly|Rac2|Mx2|Gbp7|Gbp5|Itga5|Mefv|Lgals8|Fes|Socs1|Wipf1|Enpep|Rp2|Lrp6|Rnd1|Prdx5|Myo6|Mapk15|Ctsz|Rhoh|Arhgdib|Aplp2|Rhog|Cst7|Tgfa|Arhgdig|Myof|Clcn7|Lap3|Tmem35a|Arhgef2|Ston2|Rnd2|Cav2|Cav1|Mpeg1|Pifo|Trim21|Mx1|Arrb2|Myoc|Coro7|Apoa1|Btk|Acsbg1	29	17
amyloid-beta binding	Gene Ontology	GO:0001540	Molecular_function	24	80	9.71662e-11	3.34751e-09	Fpr2|Fcgr2b|Atp1a3|Msr1|Cd74|Itgb2|Epha4|Itgam|Tlr6|Bace1|Pgrmc1|Gsap|Pirb|Itm2a|Fzd4|Scarb1|Itga2|Mrap|Tlr2|Bche|Tlr4|Lilra6|Gprasp2|Apoa1	13	11
lipopolysaccharide-mediated signaling pathway	Gene Ontology	GO:0031663	Biological_process	17	34	1.00704e-10	3.44967e-09	Ccl2|Ptpn22|Nos3|Ccl5|Ccl3|Scarb1|Nfkbia|Tlr2|Cd6|Tnf|Ptafr|Tlr4|Hck|Il1b|Lyn|Malt1|Ripk2	15	2
intracellular membrane-bounded organelle	Gene Ontology	GO:0043231	Cellular_component	87	788	1.06948e-10	3.64288e-09	Tnfaip3|Hsd3b1|Gpt|Asap3|Ctsh|Tm7sf2|Cemip2|Ctsa|Ctsb|Ctsc|Agr3|Klf6|Ctsz|Rhoh|Runx1|Smarca1|Smarca2|Klrg1|Bcl3|Ehd1|Tacc3|Slc16a10|Blvrb|Wnt2b|Scarb1|Acss2|Dsg2|Slc15a3|Lyn|Plagl1|Rac2|Pparg|Nectin1|Ston2|Slc18a2|Agtrap|Gprc5a|Olr1|Irs1|Oas3|Ubash3a|Cd84|Srl|Abca6|Cyp2s1|Agt|Abca9|Osbpl10|Tbk1|Egr2|Myof|Hpse|Fam241a|Ifi30|Vtn|Map1lc3a|Gja1|Tgfb3|Prdx5|Litaf|Sppl2a|Nlrc3|Slc9a7|Spata18|Gimap7|Run…	53	34
motile cilium	Gene Ontology	GO:0031514	Cellular_component	27	104	1.07648e-10	3.64612e-09	Ak7|Mns1|Cfap52|Cfap91|Dync2h1|Cfap206|Rsph1|Bbs2|Hif1a|Dnajb13|Dnali1|Iqca|Iqcg|Cfap44|Spef1|Rsph9|Rsph4a|Dnah5|Cfap61|Saxo2|Tekt2|Pgs1|Ccdc65|Spa17|Drc7|Wdr66|Drc1	2	25
immunological synapse	Gene Ontology	GO:0001772	Cellular_component	18	40	1.0988e-10	3.70095e-09	Cd53|Cd28|Gzma|Gzmb|Skap1|Lck|Ptprj|Scimp|Lat|Cd6|Rhoh|Coro1a|Zap70|Icam1|Prkcq|Lgals3|Cd3e|Havcr2	18	0
defense response to protozoan	Gene Ontology	GO:0042832	Biological_process	15	24	1.21479e-10	4.06886e-09	Batf|Il4ra|Slc11a1|Il10|Ccdc88b|Irf8|Gbp7|Cd40|Il12b|Gbp4|Tspan32|Pf4|Batf2|Myd88|Bcl3	14	1
transmembrane receptor protein tyrosine kinase signaling pathway	Gene Ontology	GO:0007169	Biological_process	29	123	1.58364e-10	5.18946e-09	Angptl1|Trat1|Fes|Blk|Hck|Cd8a|Lcp2|Bdkrb1|Syk|Cd8b1|Epha4|Csf1|Fgr|Cd4|Cd7|Zap70|Fads1|Fgfr3|Art4|Mertk|Tek|Ephb6|Lck|Dok2|Ptk2b|Dok1|Lyn|Cd3e|Kdr	20	9
receptor complex	Gene Ontology	GO:0043235	Cellular_component	38	207	1.58378e-10	5.18946e-09	Il12rb1|Amhr2|Bmpr2|Gpr63|Gprc5a|P2rx6|Klrc1|Itgb2|Tm7sf2|Olr1|Il4ra|Epha4|Il3ra|Csf3r|Fads1|Tshr|Fgfr3|Nr1h3|Il13ra1|Csf2ra|Il2rg|Prlr|Il27ra|Il12b|Bmpr1b|Osmr|Mertk|Tlr7|Tek|Ephb6|Scimp|Tlr6|Ptprb|Tlr4|Cd200r1|Gpr84|Ebi3|Kdr	23	15
positive regulation of interleukin-8 production	Gene Ontology	GO:0032757	Biological_process	20	54	1.67734e-10	5.46631e-09	Cd74|Tlr2|Rigi|Stat3|Cd2|Tlr1|Syk|Nod2|Il6|Tlr3|Lgals9|Tnf|Tlr7|Tlr4|Tlr9|Pycard|Il1b|Myd88|Serpine1|Tlr8	20	0
response to hypoxia	Gene Ontology	GO:0001666	Biological_process	33	160	1.867e-10	6.01933e-09	Egln3|Nos2|Casp3|Myocd|Vegfc|Ucp2|Agtrap|Apaf1|Cd38|Tgfb3|Hif1a|Lep|Sh2d2a|Adam17|Nppa|Ajuba|Lap3|Slc2a1|Alas2|Ucp3|Ldha|Cav1|Tek|F7|Hk2|Itga2|Tlr2|Ptk2b|Cyba|Abat|Pml|Hlf|Pkm	22	11
RNA polymerase II cis-regulatory region sequence-specific DNA binding	Gene Ontology	GO:0000978	Molecular_function	76	656	2.2908e-10	7.30754e-09	Irf8|Fos|Nfil3|Thrb|Nfatc2|Mef2c|Prdm5|Runx1|Prf1|Rel|Relb|Nfkb1|Nfkb2|Esr2|Mkx|Foxp2|Klf12|Irf1|Irf7|E2f4|Tfec|Onecut2|Irf9|Litaf|Jdp2|Klf6|Nr5a2|Nr5a1|Mitf|Nlrc5|Gata4|Klrg1|Bcl3|Nr1h3|Mycn|Heyl|Mycl|Stat3|Stat2|Stat1|Batf|Muc1|Foxl2|Ikzf1|E2f8|Lrrfip1|Hoxa3|Batf2|Batf3|Sox6|Elf4|Mxd1|Pbx1|Cebpb|Foxj1|Spi1|Txk|Klf15|Chd7|Pparg|Egr2|Bhlhe41|Hoxc5|Zbtb20|Hoxc6|Ar|Tbx2|Tox2|Smyd3|Hlf|Mafb|Plagl1|K…	44	32
negative regulation of tumor necrosis factor production	Gene Ontology	GO:0032720	Biological_process	19	49	2.55256e-10	8.01531e-09	Ptpn22|Orm1|Sirpa|Il10|Gas6|Tnfaip3|Vsir|Lgals9|Arrb2|Havcr2|Tlr4|Zc3h12a|Cx3cl1|Irak3|Cidea|Tspo|Ptpn6|Slamf1|Nlrc3	16	3
heparin binding	Gene Ontology	GO:0008201	Molecular_function	33	163	2.83295e-10	8.80404e-09	Sell|Adamts3|Vtn|Pla2g5|Pcolce|Tmem184a|Lcp1|Grem2|Pcsk6|Aplp2|Ccn5|Fgfrl1|Lgr6|Ccna2|Ccl7|Lpl|Ltf|Smoc2|Fgf2|Fgf1|Serpina5|Bmp7|Col11a1|Cfh|Clec3b|Mrap|Ptprc|Pf4|Adgrg1|Cxcl11|Cxcl10|Cxcl13|Rtn4rl1	10	23
positive regulation of peptidyl-tyrosine phosphorylation	Gene Ontology	GO:0050731	Biological_process	24	86	3.35754e-10	1.02754e-08	Igf2|Lrrk1|Vtn|Il6|Icam1|Hcls1|Cd74|Amh|Syk|Tnfrsf14|Cd4|Ptprc|Cd80|Arhgef2|Sema4d|Bmp6|Cd44|Itga5|Efna1|Ptprj|Ptk2b|Ripk2|Arrb2|Cd3e	19	5
activation of cysteine-type endopeptidase activity involved in apoptotic process	Gene Ontology	GO:0006919	Biological_process	24	86	3.35754e-10	1.02754e-08	Egln3|Casp4|Casp1|Robo1|Casp8|Pparg|Fasl|Snca|Pycard|Apaf1|Ctsh|Fas|Bid|Casp12|Lck|Tnfsf10|Pmaip1|Bcl2l10|Nlrp3|Bax|Tnf|Nod1|Pml|Dlc1	19	5
protein-containing complex assembly	Gene Ontology	GO:0065003	Biological_process	29	129	4.13963e-10	1.2605e-08	Wasf1|Magi1|Wipf1|Was|Mdm2|Gchfr|Cd74|Traf1|Lpxn|Skap2|Fas|Bid|Nupr1|Hmga1|Mitf|Il2rb|Kntc1|Slc2a1|Capza2|Nckap1l|Cd40|Tapbp|Cdk1|Ptk2b|Fancc|Fanca|Pml|Nup210|Cd3e	25	4
I-kappaB kinase/NF-kappaB signaling	Gene Ontology	GO:0007249	Biological_process	21	65	4.64556e-10	1.40744e-08	Tbkbp1|Hacd3|Tlr9|Tank|Rel|Tbk1|Nfkbia|Birc3|Card9|Tlr3|Ripk3|Tnf|Btk|Tlr7|Tlr4|Ripk2|Relb|Tlr8|Nlrc3|Bcl3|Rnf31	20	1
positive regulation of JNK cascade	Gene Ontology	GO:0046330	Biological_process	23	80	4.78085e-10	1.43402e-08	Fcgr2b|Card9|Pycard|Traf1|Ccl19|Mmp8|Slamf1|Ncf1|Tpd52l1|Ccr7|Il1b|Mturn|Rasgrp1|Gadd45b|Cd27|Gadd45g|Tlr3|Ptk2b|Nod1|Tlr4|Nod2|Tlr9|Mapk8ip1	20	3
negative regulation of NF-kappaB transcription factor activity	Gene Ontology	GO:0032088	Biological_process	23	80	4.78085e-10	1.43402e-08	Cdkn2a|Tnfaip3|Aim2|Irak3|Pycard|Anxa4|Mturn|Nfkbia|Traip|Nfkbid|Zc3h12a|Havcr2|Nlrc3|Nlrp3|Tmsb4x|Parp10|Nlrc5|Bmp7|Foxj1|Gfi1|Trim21|Arrb2|Tlr9	20	3
Golgi membrane	Gene Ontology	GO:0000139	Cellular_component	72	616	4.8066e-10	1.4346e-08	Adora2a|Nos3|Pdgfd|B3gnt2|B3gnt3|Gbp3|St6galnac4|Napepld|Gbp5|Gbp4|Golim4|Pycard|Mmd2|Glipr2|Arhgap32|Dse|Galnt6|Clstn2|Furin|Cd74|Gja1|Gbgt1|Galnt7|Clstn3|Chst8|Gnao1|Litaf|Man2a2|Man2a1|Folr1|Ctsz|Agtrap|Rab43|S100g|Cav1|Cyth4|St6galnac1|Tlr7|Tgfa|Abcg1|Slc9a7|Dbnl|Nlrp3|St6gal1|Tlcd3b|Irgm1|Slc2a1|Chst1|Rasgrp1|Pkmyt1|Dipk2a|Pla2g4a|Cav2|Gimap1|Whamm|Gpsm1|Il15ra|B2m|F5|Sh2d2a|B4galnt1|Gask1b|…	48	24
defense response to Gram-positive bacterium	Gene Ontology	GO:0050830	Biological_process	25	97	5.93721e-10	1.76332e-08	Gbp7|Gbp4|Il6|Card9|C5ar1|P2rx7|Fgr|Pglyrp2|Pglyrp1|Adam17|Havcr2|Nlrp3|Klrk1|Il27ra|Tnf|Mpeg1|Romo1|Tbk1|Hmgb2|Gsdmd|Tlr2|Tnfrsf14|Ripk2|Nod1|Myd88	24	1
cellular protein metabolic process	Gene Ontology	GO:0044267	Biological_process	36	198	5.98086e-10	1.76758e-08	Igf2|Adora2a|Adora2b|Psap|Il6|Gpc3|C4a|Snca|Furin|Ctsh|L2hgdh|Sdc2|D2hgdh|Sftpd|Csf1|Ube2l6|B2m|C3|Aplp2|Cdh2|Nppa|Csf2rb|Bace1|Csf2ra|Ccna2|Sncaip|Gla|Ltf|Fuca2|Gsn|Cp|F5|Tgfbi|Itih2|Apoa1|Gas6	22	14
microglial cell activation	Gene Ontology	GO:0001774	Biological_process	15	28	6.11058e-10	1.79711e-08	Itgb2|Ifng|Fpr2|Nampt|Tlr2|Tlr3|C5ar1|Tlr6|Tlr7|Snca|Cx3cl1|Tlr8|Tnf|Aif1|Itgam	14	1
defense response to bacterium	Gene Ontology	GO:0042742	Biological_process	37	209	6.65161e-10	1.94672e-08	Nos2|Irf8|Il10|Plac8|Fpr2|Iglc2|Syk|Clec4e|Clec4d|Slamf8|Isg15|Irgm1|Ighm|Bcl3|Sftpd|Trbc1|Trbc2|Lcn2|Prkcd|Romo1|Coch|Mpeg1|Fcer1g|Myd88|Cebpb|Nod1|Slc11a1|Gsdmd|Ighg3|Tlr3|Tlr6|Iglc1|Tlr4|Nod2|Cxcl13|Tlr9|Cfp	31	6
lysosome	Gene Ontology	GO:0005764	Cellular_component	42	262	7.08339e-10	2.06308e-08	Hpse|Dram1|Tpcn2|Atp13a2|Tnfaip3|Laptm5|Snca|Grn|Hck|Ass1|Ctsh|Gja1|Pcyox1|Ctsa|Ctsb|Ctsc|Ctsd|Ctsf|Syt7|Ctsz|Ctsw|Sftpd|Bace1|Acp2|Slc11a1|Lap3|Ifi30|Tom1l1|Il1b|Shkbp1|Fuca2|Dtx3l|Naaa|Arg1|Cd68|Npc2|Ank3|Tlr7|Unc93b1|Il4i1|Tlr9|Cst7	34	8
positive regulation of B cell proliferation	Gene Ontology	GO:0030890	Biological_process	17	41	9.79581e-10	2.799e-08	Cd74|Amh|Mef2c|Nckap1l|Tnfsf13b|Cdkn1a|Cd40|Il21|Bst1|Tlr4|Cd38|Tnfrsf4|Ptprc|Tlr9|Nfatc2|Sash3|Cd320	14	3
negative regulation of viral genome replication	Gene Ontology	GO:0045071	Biological_process	17	41	9.79581e-10	2.799e-08	Ifitm3|Tnip1|Plscr1|Ccl5|Parp10|Rsad2|Oas3|Tnf|Isg15|Ltf|Ifit1|Bst2|Isg20|Mx1|Rnasel|Oasl1|Fam111a	17	0
vesicle	Gene Ontology	GO:0031982	Cellular_component	33	173	1.06579e-09	3.03096e-08	Rac2|Atp13a2|Tbc1d4|Kcne3|Gprc5a|Slc6a14|Amh|Gbgt1|Pacrg|Clic1|Anxa9|Myo6|Rnd1|Rnd2|Kcnn4|Aplp2|Rhog|Nmi|Lgr6|Bmp6|Muc1|Arhgef2|Basp1|Tagln2|Bmp7|Rhoh|F7|Myo1g|Msn|Ripk2|Nod2|Pkm	23	10
chemokine activity	Gene Ontology	GO:0008009	Molecular_function	18	48	1.16134e-09	3.2872e-08	Ccl2|Ccl11|Cxcl2|Ccl7|Ccl4|Ccl5|Cxcl9|Ccl19|Ccl3|Cxcl1|Cx3cl1|Enc1|Pf4|Cxcl11|Cxcl10|Cxcl13|Ccl22|Cxcl16	17	1
positive regulation of cytosolic calcium ion concentration	Gene Ontology	GO:0007204	Biological_process	30	146	1.32803e-09	3.72405e-08	Nmur2|Ptgfr|Fpr1|Fpr2|Ccr7|C5ar1|Pik3cg|Cd52|Gja1|Lrp6|Xcr1|Ccrl2|Gna13|Enc1|Bdkrb1|Fpr3|Lap3|Ptgir|Cxcr3|Ccr1|Cxcr6|Oxtr|S1pr3|C3ar1|S1pr4|Cib2|Ptk2b|Cd38|Cxcl13|Ccr5	25	5
platelet activation	Gene Ontology	GO:0030168	Biological_process	25	102	1.43922e-09	4.01715e-08	Dgkz|Il6|Lcp2|Syk|Pik3cg|Plcg2|Gna15|Gna13|Lck|Prkch|Prkcd|Pik3r6|Pik3r5|Mertk|Prkcq|Trpm2|Fcer1g|Cd40lg|Plscr1|Cd40|Vav1|Arrb2|Pf4|Lyn|Ptpn6	24	1
basolateral plasma membrane	Gene Ontology	GO:0016323	Cellular_component	37	216	1.47426e-09	4.09601e-08	Slc39a14|Kcnj16|Slc16a3|Dsp|Adam9|Msn|C5ar1|Nod1|Cd38|Tjp1|Lst1|Ank3|Heph|S100g|Cdh2|Tgfa|Slc2a9|Nod2|Slc2a1|Cldn8|Stxbp3|Lin7b|Slc16a10|Tshr|P2ry6|Folr1|Slc46a1|Tek|Slc38a3|Slc14a1|Slc7a7|Ank1|Cd44|Arrb2|Slc5a6|Slc26a7|Tlr9	18	19
ubiquitin protein ligase binding	Gene Ontology	GO:0031625	Molecular_function	44	294	1.87362e-09	5.16422e-08	Daxx|Rigi|Usp2|Casp8|Map1lc3a|Mdm2|Mid1|Traf1|Pacrg|Bag4|Bid|Nfkbia|Tnfrsf14|Hif1a|Ube2l6|Foxo1|Prkar2b|Trib1|Trib2|Trib3|Pink1|Isg15|Cdkn1a|Aurka|Ptpn22|Atp6v0c|Ubash3b|Tank|Sncaip|Lap3|Per3|Ikbke|Tnfrsf1b|Rnf31|Fzd4|Fhit|Egr2|Cd40|Fzd8|Ptk2b|Arrb2|Pml|Lyn|Uchl1	30	14
actin filament	Gene Ontology	GO:0005884	Cellular_component	23	87	1.88711e-09	5.17154e-08	Aif1l|Rac2|Avil|Cotl1|Coro1b|Coro1a|Myo9b|Hcls1|Hck|Lcp1|Was|Myo6|Whrn|Aif1|Dbnl|Gdpd2|Twf2|Wipf1|Tek|Lpl|Pstpip2|Pstpip1	17	6
cellular response to interleukin-1	Gene Ontology	GO:0071347	Biological_process	22	80	2.27672e-09	6.21102e-08	Sirpa|Icam1|Nfkb1|Cx3cl1|Pycard|Ccl11|Ccl19|Ccl5|Hif1a|Mapk13|Zc3h12a|Ccl2|Ccl3|Tank|Ccl7|Ccl4|Lcn2|Cebpb|Cd47|Cd40|Adamts12|Ccl22	21	1
DNA-binding transcription factor activity, RNA polymerase II-specific	Gene Ontology	GO:0000981	Molecular_function	89	874	2.54224e-09	6.90414e-08	Prdm5|Nfkb1|Nfkb2|Tfdp2|Irf2|Irf1|Irf7|Irf5|Irf9|Irf8|Csrnp1|Creb3l2|Klf6|Mitf|Sox5|Klrg1|Cebpb|Homez|Sox6|Pbx1|Hoxc8|Glis2|Hoxc5|Hoxc6|Spn|Mafb|Maff|Fos|Thrb|Pparg|Runx1|Rel|Relb|Hey1|Foxp2|Onecut2|Hoxc10|Gata4|Heyl|Stat4|Stat3|Stat2|Stat1|Tbx2|Hoxa3|Esr2|Mxd3|Elf4|Mxd1|Foxj1|Tfec|Egr2|Bhlhe41|Sox12|Sall2|Mkx|Klf12|Etv5|Klf15|Hif1a|Foxm1|Nr5a2|Nr5a1|Nr1h3|Nfatc2|E2f4|E2f2|Tbx21|E2f8|Batf2|Batf3|…	46	43
positive regulation of cold-induced thermogenesis	Gene Ontology	GO:0120162	Biological_process	24	97	2.59728e-09	7.02197e-08	Hadh|Lpin1|Plac8|Scd1|Gatm|Ucp2|Gja1|Il4ra|Syk|Lep|Mfap2|Tshr|Aplp2|Cav1|Lap3|Lcn2|Prlr|Muc1|Oxtr|Trpv2|Cebpb|Gadd45g|Elovl6|Hlf	11	13
positive regulation of nitric oxide biosynthetic process	Gene Ontology	GO:0045429	Biological_process	16	39	3.43368e-09	9.16002e-08	Ptgs2|Itgb2|Tlr4|Mmp8|Ifng|Ddah1|Klrk1|Ptk2b|Tnf|Tlr6|Aif1|Icam1|Agtr2|Il1b|Ass1|P2rx4	14	2
non-membrane spanning protein tyrosine kinase activity	Gene Ontology	GO:0004715	Molecular_function	17	46	4.00216e-09	1.05829e-07	Txk|Itk|Zap70|Syk|Prkcd|Fgr|Lck|Melk|Ptk2b|Ripk2|Fes|Blk|Hck|Tyk2|Lyn|Btk|Jak3	16	1
positive regulation of interleukin-10 production	Gene Ontology	GO:0032733	Biological_process	16	40	4.59427e-09	1.19909e-07	Tlr2|Fcer1g|Cd28|Stat3|Syk|Cd274|Lgals9|Il12b|Il6|Tigit|Cd40lg|Tlr4|Nod2|Pycard|Tlr9|Sash3	16	0
positive regulation of interferon-alpha production	Gene Ontology	GO:0032727	Biological_process	13	23	5.25188e-09	1.35315e-07	Ptpn22|Ifih1|Rigi|Irf7|Stat1|Tbk1|Irf5|Tlr3|Ripk2|Tlr7|Tlr4|Tlr8|Tlr9	13	0
response to interferon-gamma	Gene Ontology	GO:0034341	Biological_process	13	23	5.25188e-09	1.35315e-07	Ifitm3|Kynu|Slc11a1|Ciita|Bst2|Cd40|Trim21|Ubd|Mefv|Snca|Cited1|Cxcl16|Sp100	11	2
MAPK cascade	Gene Ontology	GO:0000165	Biological_process	40	261	5.54621e-09	1.4229e-07	Tgfa|Rasgrp1|Mef2c|Psmb9|Psmb8|Dusp5|Dusp6|Mapkapk2|Psmb10|Il2rg|Ccl2|Irs1|Psmb2|Mok|Mapk15|Zfp36|Fgf13|Fgfr3|Csf2rb|Il2ra|Il2rb|Csf2ra|Ccl5|Ccl3|Lat|Tnf|Ccr5|Psma5|Il1b|Fgf2|Fgf1|Rasgrp3|Tek|Psme2|Psme1|Ptk2b|Il3ra|Jak3|Rasa4|Psma7	29	11
regulation of apoptotic process	Gene Ontology	GO:0042981	Biological_process	34	197	5.67564e-09	1.44993e-07	Daxx|Tnfaip8l2|Casp1|Bid|Bcl2l11|Lox|Tmem219|Apaf1|Gja1|Fas|Ctsb|Plekhg5|Tnfsf9|Olfm4|Pink1|Cited1|Bcl3|Bcl2l15|Bcl2l14|Pmaip1|Stat1|Rassf5|Bax|Malt1|Cidea|Maged1|Birc5|Birc3|Cd3e|Ripk3|Jak3|Cxcl10|Ptpn6|Ikzf3	28	6
apical plasma membrane	Gene Ontology	GO:0016324	Cellular_component	48	354	6.19168e-09	1.57509e-07	Plet1|Slc39a14|Slc16a3|Slc16a2|Msn|Muc20|Bmpr2|Zmynd10|Gja1|Clic5|Wdpcp|Slc2a9|Slc38a3|Ctsb|Cfap126|Lmo7|Tcirg1|Mtcl1|Adam17|Sit1|S100g|Cdh2|Ecrg4|Pard3b|Osmr|Enpep|Muc1|Slc2a1|Atp6v1b2|Pfkm|Tek|Oxtr|Trpm6|P2ry6|Folr1|Slc46a1|Fzd3|Cd44|Atp1b2|Stxbp3|Fat1|Cyba|Nod1|Slc5a6|Bst2|Dsg2|Stc1|Tlr9	23	25
leukocyte cell-cell adhesion	Gene Ontology	GO:0007159	Biological_process	14	29	6.4128e-09	1.62449e-07	Itgb2|Cd40lg|Olr1|Ccl5|Syk|Itga4|Itga5|Fermt3|Tnip1|Ptprc|Vcam1|Icam1|Itgal|Msn	14	0
transcription regulatory region sequence-specific DNA binding	Gene Ontology	GO:0000976	Molecular_function	40	263	6.71105e-09	1.69293e-07	Klf15|Fos|Irf5|Mef2c|Pparg|Runx1|Snca|Nfkb1|Zbtb20|Klf12|Irf1|Etv5|Arid5a|Creb3l2|Klf6|Nr5a2|Nr5a1|Gata4|Nr1h3|Stat3|Tbx21|Sall2|Per3|Basp1|Tnf|Sox6|Smarca2|Sox5|Foxj1|Gfi1|Prdm5|Egr2|Hmgb2|Sox12|Cry2|Glis2|Ar|Ciita|Ikzf1|Ikzf3	19	21
positive regulation of interleukin-4 production	Gene Ontology	GO:0032753	Biological_process	13	24	7.74211e-09	1.94488e-07	Cebpb|Fcer1g|Cd28|Cd40lg|Nlrp3|Syk|Zp3|Cd86|Lgals9|Sash3|Prkcq|Cd3e|Havcr2	12	1
lipid metabolic process	Gene Ontology	GO:0006629	Biological_process	28	140	7.77651e-09	1.94542e-07	Il1rn|Mgll|Wnt10b|Dgat2|Pparg|Apobec1|Ttc39b|Ucp3|Pla1a|Lep|Dpep2|Nr1h3|Hmgcs1|Acad8|Gdpd2|Pitpnm1|Mogat1|Cidea|Sc5d|Enpp6|Plcl2|Krt17|Mgat3|Mid1ip1|Plagl2|Plin1|Thrsp|Ch25h	11	17
positive regulation of chemokine production	Gene Ontology	GO:0032722	Biological_process	12	19	8.13053e-09	2.01724e-07	Tlr2|Adora2b|Hif1a|Il6|Tlr3|Tnf|Tlr7|Tlr4|Adam17|Tlr9|Havcr2|Ripk2	12	0
cell division	Gene Ontology	GO:0051301	Biological_process	47	346	8.43569e-09	2.08425e-07	Ccnb2|Psrc1|Ncapg2|Spdl1|Ube2c|Cdca3|Ccnf|Cdca8|Ndc80|Cdc6|Tpx2|Klhl13|Kif20b|Sgo1|Smc2|Cdt1|Reep4|Aurka|Dcdc5|Cntrl|Capg|Setdb2|Gnai1|Ccne1|Ccna2|Cenpe|Tacc3|Kntc1|Fbxl7|Nuf2|Klhl42|Mad2l1|Kif11|Cables1|Hmcn1|Birc5|Spag5|Cdk1|Ttc28|Fbxo5|Pard3b|Ncaph|Ncapg|Zwilch|Sycp3|Kif2c|Kifc1	37	10
midbody	Gene Ontology	GO:0030496	Cellular_component	30	160	8.46974e-09	2.08425e-07	Psrc1|Racgap1|Kif4|Cep55|Mtcl1|Klhdc8b|Cdca8|Kif20b|Kif20a|Clic4|Klhl13|Kif23|Cep126|Aurka|Aurkb|Dcdc5|Cenpe|Bcl3|Gnai1|Plk1|Lap3|Slc2a1|Septin1|Pitpnm1|Prc1|Shcbp1|Birc5|Spag5|Cdk1|Ttc28	23	7
adenylate cyclase-activating G protein-coupled receptor signaling pathway	Gene Ontology	GO:0007189	Biological_process	25	113	8.58004e-09	2.10281e-07	Adora2a|Adora2b|Adgre5|Adgre1|Ptgfr|Gpr65|Lhcgr|Cxcl9|Gna13|Tshr|Lgr5|Lgr4|Adcy7|Adcy9|Ptgir|Adgrl3|Adgrl1|S1pr3|S1pr4|Adgrg7|Adgrg5|Pf4|Adgrg1|Cxcl11|Cxcl10	15	10
ruffle membrane	Gene Ontology	GO:0032587	Cellular_component	23	96	9.31048e-09	2.26342e-07	Arhgap45|Aif1l|Rigi|Tesc|Lcp1|Epb41l5|Myo6|Fgr|Adam17|Aplp2|Plek|Aif1|Nmi|Spata13|Diaph1|Arhgef2|Lpl|Fgd5|Itga5|Psd4|Plekho1|Dlc1|Ptprj	16	7
actin cytoskeleton	Gene Ontology	GO:0015629	Cellular_component	38	245	9.93368e-09	2.40523e-07	Aif1l|Rigi|Wasf1|Avil|Lcp1|Arhgap32|Myo9b|Snca|Actr3|Wipf1|Fyb|Clic4|Clic5|Arpc3|Arpc2|Tln2|Myo6|Arpc5|Actr2|Rnd1|Adam17|Ppp1r9a|Onecut2|Nmi|Carmil2|Acaca|Kntc1|Lpl|Ablim3|Gsn|Capza2|Myo1g|Catip|Was|Arpc1b|Stk17b|Fgr	25	13
protein-containing complex binding	Gene Ontology	GO:0044877	Molecular_function	47	349	1.07265e-08	2.5868e-07	Caly|Adora2a|Casp3|Fos|Fcgr2b|Casp8|Hadh|Nectin1|Gchfr|Fyb|Map1b|Tgfb3|Skap1|Jdp2|Ripk3|Bak1|P2rx6|Sh2d2a|Itgal|Mlkl|Pink1|Tshr|Aplp2|Homer2|Nod1|Carmil2|Trac|Cdkn1a|Sall2|Il12b|Pfkp|Nuf2|Stxbp3|Cav1|Pcna|Nckap1l|Fzd4|Ciita|Itga2|Birc3|Rap1b|Tlr2|Ptk2b|Dlgap1|Arrb2|Nod2|Mafb	32	15
negative regulation of transcription, DNA-templated	Gene Ontology	GO:0045892	Biological_process	62	536	1.08021e-08	2.59465e-07	Sbno2|Cdkn2a|Prdm11|Tle2|Bhlhe41|Id2|Id3|Ldb2|Prdm5|Zmynd15|Nfil3|Tnfrsf4|Kat6b|Mdm2|Tfdp2|Hey1|Cd38|Irf1|Arid5a|Ifng|Hmga1|Foxo1|Foxm1|Trib3|Eid2|Smarca2|Foxp2|Setdb2|Dpf3|Heyl|Loxl3|Lrrfip1|Trac|Tbx21|Zp3|Tbx2|Pml|Basp1|Tnf|Daxx|Lgr4|Ciita|Sox6|Cited1|Sox5|Bmp7|Spi1|Gfi1|Pparg|Glis2|Hmgb2|Birc5|Cry2|Zfpm2|Foxl2|Bcl3|Spn|Maged1|Gmnn|Depdc1a|Ikzf1|Gas6	33	29
carbohydrate binding	Gene Ontology	GO:0030246	Molecular_function	31	172	1.08591e-08	2.598e-07	Sell|Clec12a|Plac8|Psap|Lgals9|Lgals8|Clec14a|Lgals3|Galnt6|Galnt7|Klrc1|Clec4n|Cd72|Clec4e|Clec4d|Crybg1|Man2a2|Man2a1|Dcdc5|Klrg1|Sftpd|Klrk1|Zp3|Adgrl3|Adgrl1|Clec5a|Olr1|Clec3b|Cd69|Nectin1|Clec1a	22	9
microtubule-based movement	Gene Ontology	GO:0007018	Biological_process	21	81	1.26017e-08	3.00298e-07	Dnai1|Dnah3|Kif20a|Dync2h1|Dnah12|Dnah5|Racgap1|Kif20b|Cenpe|Kif23|Kif22|Kif15|Dnai2|Kif11|Dynlrb2|Dnah6|Kif19a|Kif21a|Kif4|Kif2c|Kifc1	11	10
ruffle	Gene Ontology	GO:0001726	Cellular_component	23	98	1.29735e-08	3.07942e-07	Tesc|Mefv|Samsn1|Fgd1|Lcp1|Wipf1|Arhgap18|Asap3|Tln2|Myo6|Atp6v1b2|Aif1|S100b|Fgd5|Carmil2|Dbnl|Fgd3|Lpl|Aplp2|Gsn|Itga5|Scimp|Tlr4	14	9
cellular response to tumor necrosis factor	Gene Ontology	GO:0071356	Biological_process	26	125	1.31254e-08	3.10325e-07	Npnt|Icam1|Nfkb1|Cx3cl1|Pycard|Ass1|Ccl11|Bag4|Tcl1|Ccl19|Ccl5|Zfp36|Adamts12|Zc3h12a|Ccl2|Ccl3|Tank|Ccl7|Ccl4|Lcn2|Slc2a4|Arhgef2|Gpd1|Cd40|Cyba|Ccl22	20	6
microtubule	Gene Ontology	GO:0005874	Cellular_component	43	305	1.37048e-08	3.21502e-07	Dnai1|Bex4|Shtn1|Racgap1|Tppp3|Dnai2|Map1lc3a|Tuba4a|Kif20b|Mid1|Ttll5|Map1b|Dync2h1|Kif23|Kif22|Fgf13|Kif20a|Whamm|Dnah3|Arhgap4|Dnah6|Dnah5|Arhgef2|Cenpe|Tekt2|Rassf5|Tpx2|Kcnab2|Kif15|Kif11|Pgs1|Dynlrb2|Kif21a|Dnah12|Hk3|Mefv|Kif19a|Kif2c|Ccdc181|Kifc1|Dlc1|Mid1ip1|Dcdc5	22	21
Fc-gamma receptor signaling pathway involved in phagocytosis	Gene Ontology	GO:0038096	Biological_process	26	135	1.42938e-08	3.3402e-07	Fcgr2b|Fgr|Hck|Was|Actr2|Syk|Arpc2|Arpc5|Arpc4|Plcg2|Cd247|Nmi|Prkcd|Wipf1|Elmo2|Nckap1l|Vav1|Myo1g|Actr3|Ighg3|Arpc3|Iglc1|Iglc2|Arpc1b|Lyn|Fcgr3	23	3
response to toxic substance	Gene Ontology	GO:0009636	Biological_process	21	82	1.51207e-08	3.5198e-07	Ccl4|Ephx1|Ephx2|Nupr1|Star|Rad51|Inmt|Fos|Cdkn1a|Sdc1|Ccl3|Ccl5|Bax|Tlr2|Cdk1|Bphl|Mdm2|Slc18a2|Lyn|Trpm6|Slc6a14	13	8
cell adhesion molecule binding	Gene Ontology	GO:0050839	Molecular_function	18	59	1.68029e-08	3.89633e-07	Sell|Dsg2|Tjp1|Msn|Tenm4|Itga4|Adam8|Tenm3|Itgb2|Ptprd|Nectin1|Cd226|Vcam1|Adgrl1|Jaml|Tgfbi|Itgal|Ptpn6	12	6
actin filament organization	Gene Ontology	GO:0007015	Biological_process	25	118	1.80882e-08	4.1783e-07	Rac2|Avil|Coro1b|Coro1a|Ccl11|Myo6|Rnd1|Rnd2|Tmsb10|Sh3bp1|Ppp1r9a|Rhog|Sh3kbp1|Nmi|Marcksl1|Evl|Tmsb4x|Arhgef2|Arhgap25|Elmo2|Rhoh|Myo1g|Fat1|Whamm|Coro7	21	4
negative regulation of cell population proliferation	Gene Ontology	GO:0008285	Biological_process	50	394	2.07883e-08	4.7655e-07	Cdkn2b|Adora2a|Cdkn2a|Cdkn2d|Il10|Cxcl1|Tesc|Il6|Nos3|Dll4|Myocd|Sp110|Bak1|Cdc6|Rps6ka2|Tgfb3|Tob1|Btg1|Skap2|Nupr1|Hmga1|Tspan32|Camk2n1|Cdh5|Cdkn1a|Fgfrl1|Stat3|Cdkn3|Muc1|Rassf5|Irf1|Il1a|Il1b|Ddah1|Ptgs2|Ptpru|Smarca2|Ifit3|Ptprj|Tlr2|Ptk2b|Ar|Bche|Fabp3|Adgrg1|Pml|Lyn|Fth1|Dlc1|Ptpn6	32	18
response to glucocorticoid	Gene Ontology	GO:0051384	Biological_process	18	60	2.08724e-08	4.76665e-07	Il1rn|Ptpru|Agt|Casp3|Bmp6|Il10|Sdc1|Cdo1|Tifa|Adam9|Il6|Tnf|Bche|Acsbg1|Ptgs2|Ucp3|Aif1|S100b	9	9
positive regulation of protein phosphorylation	Gene Ontology	GO:0001934	Biological_process	31	178	2.18325e-08	4.96709e-07	Igf2|Daxx|Plaur|Fpr2|Vegfc|Cd74|Lep|Ifng|Fas|Cd4|Adam17|Fads1|Aif1|C3|Slco3a1|Ccna2|Pink1|Rasgrp1|Il1b|Sema4d|Fgf2|Fgf1|Irgm1|Tek|Limch1|Cd40|Efna1|Tnf|Lyn|Kdr|Gas6	19	12
actin filament polymerization	Gene Ontology	GO:0030041	Biological_process	14	33	2.33527e-08	5.27316e-07	Wasf1|Prex1|Arpc2|Msrb2|Arpc4|Catip|Coro7|Hcls1|Pstpip2|Pstpip1|Gsn|Was|Aif1|Diaph1	10	4
cilium	Gene Ontology	GO:0005929	Cellular_component	34	212	2.83137e-08	6.32234e-07	Fam161a|Dnai1|Grk2|Ttc21a|Nubp1|Spa17|Dync2h1|Ttll5|Ccdc39|Ttll2|Cfap126|Mok|Dnali1|Aurka|Ccdc40|Sntn|Dnah6|Togaram2|Cfap45|Rp2|Dynlrb2|Traf3ip1|Cav1|Dnah12|Stoml3|Evc2|Kif19a|Cfap77|Ubxn10|Myoc|Ttc23|Dlc1|Tedc1|Pkm	7	27
blood circulation	Gene Ontology	GO:0008015	Biological_process	14	34	3.15202e-08	6.91906e-07	Bdkrb1|Adora2a|E2f4|F5|Chd7|C3ar1|Olr1|Gucy1a1|Serping1|Dll4|Gucy1b1|Cxcl10|Myof|Stat1	11	3
blood microparticle	Gene Ontology	GO:0072562	Cellular_component	26	141	3.15598e-08	6.91906e-07	Vtn|Msn|C4a|Orm1|Clic1|Hp|C1qc|Pfn1|C3|Ighm|Gba|Slc2a1|Lgals3bp|Serping1|Gsn|Cp|Cfh|C1rl|Cfb|Ighg3|Cib2|Bche|Iglc1|Iglc2|Itih2|Apoa1	14	12
B cell receptor signaling pathway	Gene Ontology	GO:0050853	Biological_process	25	122	3.19883e-08	6.98759e-07	Lime1|Mef2c|Blk|Cd38|Ctla4|Plcg2|Syk|Pik3cd|Klhl6|Klhl7|Ighm|Nfatc2|Trbc1|Trbc2|Lat2|Lck|Nckap1l|Itk|Ighg3|Ptprc|Iglc1|Iglc2|Lyn|Ptpn6|Btk	18	7
neuronal cell body	Gene Ontology	GO:0043025	Cellular_component	48	376	3.35552e-08	7.30342e-07	Adora2a|Casp3|Pde1b|Atp13a2|Magohb|Atp1a3|Atp1a2|Snca|Cx3cl1|Pycard|Srd5a1|P2rx4|P2rx7|P2rx6|Crtc1|Map1b|Tgfb3|Star|Sncaip|Tnfrsf1b|Tmprss4|Syt7|Kcnn4|Enc1|Ppp1r9a|Prkar2b|Camk2n1|Homer2|Whrn|Bace1|Ncf1|Pgrmc1|Tbx21|Plk3|Arhgef2|Bmpr1b|Lrp6|Fzd3|Itga4|Cd40|Cybb|Ptk2b|Cyba|Bmpr2|Efhc1|S100b|Uchl1|C4a	23	25
tertiary granule lumen	Gene Ontology	GO:1904724	Cellular_component	17	55	3.56071e-08	7.72213e-07	Cxcl1|Ctsh|Dbnl|Orm1|Cstb|Ctsd|Idh1|Gsdmd|Pglyrp1|B2m|Ltf|Mmp8|Olfm4|Lrg1|Fth1|Ptpn6|Cfp	15	2
negative regulation of T cell proliferation	Gene Ontology	GO:0042130	Biological_process	15	41	3.64478e-08	7.87612e-07	Sftpd|Foxj1|Ido1|Cebpb|Ctla4|Il10|Cd274|Sdc4|Pirb|Cd86|Cd80|Pdcd1lg2|Il2ra|Ptpn6|Havcr2	14	1
ficolin-1-rich granule lumen	Gene Ontology	GO:1904813	Cellular_component	25	123	3.67595e-08	7.9151e-07	Idh1|Cotl1|Acly|Lrg1|Actr2|Apaf1|Bin2|Ctsh|Amh|Cstb|Ctsb|Ctsd|Arpc5|Ctsz|Mvp|Gns|Dbnl|Gmfg|Psma5|Gsn|Gsdmd|Fgl2|Plekho2|Fth1|Pkm	21	4
immunoglobulin mediated immune response	Gene Ontology	GO:0016064	Biological_process	10	13	3.85695e-08	8.27529e-07	Cd74|Fcer1g|Irf7|Il4ra|Fcgr2b|Cd27|Prkcd|Tcirg1|Inpp5d|Tlr8	10	0
axoneme	Gene Ontology	GO:0005930	Cellular_component	23	105	3.90745e-08	8.32439e-07	Dnai2|Mns1|Cfap91|Kif19a|Dync2h1|Ccdc39|Dnali1|Dnajb13|Mapk15|Spef1|Rsph9|Rsph4a|Dnah5|Cfap61|Traf3ip1|Ccdc65|Dzip1l|Ccdc40|Cfap70|Efhc1|Wdpcp|Wdr66|Drc1	0	23
aging	Gene Ontology	GO:0007568	Biological_process	29	163	4.08662e-08	8.67544e-07	Krt83|Fos|Il10|Nampt|Cx3cl1|Nfkb2|Ucp3|Ass1|Apaf1|Amh|Tgfb3|Tnfrsf1b|Litaf|Bak1|Sh2d2a|Aurkb|Ppp1r9a|Ctsc|Kynu|Stat3|Napepld|Itgb2|Dag1|Gsn|Ptgs2|Cd68|Serping1|Abat|Tspo	20	9
mitochondrion	Gene Ontology	GO:0005739	Cellular_component	111	1258	4.15654e-08	8.7929e-07	Cmpk2|Parp9|Acsl5|Gatm|Maoa|Snca|Cfap91|Nfkb1|Tfdp2|Card19|Esr2|Bid|Rgs2|Cox6b2|Irgm1|Nlrp5|Abcg1|Gzmb|Bax|Ankrd37|Romo1|Msrb2|Krt17|Pdk2|Acot7|Dlc1|Hibch|Maff|Idh1|Dgat2|Sugct|Hcls1|Ucp2|Ucp3|Pecr|Trafd1|Bak1|Mmut|Mtfp1|Coq8a|Syne2|Fdx1|Slc25a10|Tgm2|Kynu|Mgarp|Gstz1|Mxd1|Fam210a|Fam210b|Ifit3|Sp140|Slc25a23|Me1|Fdxr|Aldh5a1|Mtfr2|Txnrd3|Pkm|Aco1|Pycard|Gja1|Clic4|Star|Clic1|Prdx5|D2hgdh|Fhit|Bp…	52	59
peptidyl-tyrosine phosphorylation	Gene Ontology	GO:0018108	Biological_process	25	124	4.21849e-08	8.86177e-07	Melk|Fes|Blk|Hck|Btk|Syk|Abi3|Epha4|Fgr|Zap70|Fads1|Fgfr3|Efemp1|Prkcd|Mertk|Tyk2|Tek|Ephb6|Lck|Ptk2b|Ripk2|Jak3|Lyn|Ptpn6|Kdr	17	8
platelet degranulation	Gene Ontology	GO:0002576	Biological_process	25	124	4.21849e-08	8.86177e-07	Igf2|Blk|Vegfc|Tuba4a|Tgfb3|Orm1|Srgn|Aplp2|Plek|Ctsw|Tmsb4x|Tagln2|Lgals3bp|Fermt3|Serping1|Gtpbp2|Serpine1|Sytl4|F5|Clec3b|Maged2|Pf4|Lyn|Apoa1|Gas6	13	12
protein kinase activity	Gene Ontology	GO:0004672	Molecular_function	34	216	4.23728e-08	8.87033e-07	Mmd2|Pik3cg|Mapkapk2|Map4k1|Star|Syk|Epha4|Rnasel|Mok|Mapk15|Pdk2|Trib1|Mlkl|Coq8a|Pink1|Mmd|Aurka|Ccl2|Ccl3|Trib2|Ccl5|Plk1|Prkcd|Pkmyt1|Ikbke|Prkcq|Tek|Tbk1|Haspin|Grk2|Cdk1|Ripk3|Ripk2|Stk17b	23	11
positive regulation of cytokine secretion	Gene Ontology	GO:0050715	Biological_process	13	29	4.43415e-08	9.25034e-07	Clec5a|Clec4n|Il10|Clec4e|Fgr|Syk|Tnf|Panx1|Ifng|Il1a|Agtr2|Amh|P2rx7	11	2
filopodium	Gene Ontology	GO:0030175	Cellular_component	19	72	4.83968e-08	1.00615e-06	Spata13|Twf2|Dmd|Shtn1|Dnali1|Myo1g|Enah|Epha4|Myo6|Ppp1r9a|Fat1|Lpl|Vcam1|Fgf13|Lcp1|Tiam2|Msn|Scimp|Dag1	8	11
negative regulation of interferon-gamma production	Gene Ontology	GO:0032689	Biological_process	14	36	5.60246e-08	1.16073e-06	Il1rl1|Pdcd1lg2|Il10|Cd274|Pirb|Pglyrp2|Lgals9|Tlr4|Pglyrp1|Vsir|Zc3h12a|Cd96|Havcr2|Gas6	13	1
positive regulation of peptidyl-serine phosphorylation	Gene Ontology	GO:0033138	Biological_process	21	90	5.97313e-08	1.23329e-06	Amh|Fnip2|Tbk1|Tcl1|Ptgs2|Cd44|Irgm1|Sh2d1a|Bag4|Smyd3|Il6|Hcls1|Ripk2|Tnf|Arrb2|Snca|Pink1|Gas6|Prkd1|Bcar3|Cav1	11	10
cell projection	Gene Ontology	GO:0042995	Cellular_component	25	127	6.32508e-08	1.29707e-06	Aif1l|Rac2|Avil|Atp1a2|Magi1|Cx3cl1|Hck|Bin2|Map1b|Tjp1|Lpxn|Myo6|Arpc4|Rnd1|Rnd2|Rhoh|Irgm1|Rhog|Aif1|Egflam|Fermt3|Nppa|Cd44|Tlr2|Rtn4rl1	16	9
calcium-mediated signaling	Gene Ontology	GO:0019722	Biological_process	20	82	6.58157e-08	1.34509e-06	Nmur2|Sgcd|Tpcn2|Ccr1|Ccl3|Xcr1|Lap3|Lat2|Nudt4|Fpr2|Ccrl2|Cxcr3|Plcg2|Lat|Cxcr6|Ccr7|Ppp1r9a|P2rx4|Btk|Ccr5	17	3
negative regulation of interleukin-10 production	Gene Ontology	GO:0032693	Biological_process	11	19	6.67228e-08	1.35903e-06	Ido1|Mmp8|Tyrobp|Cd274|Fcgr2b|Pirb|Il12b|Jak3|Trib2|Vsir|Pdcd1lg2	10	1
phagocytic vesicle membrane	Gene Ontology	GO:0030670	Cellular_component	19	74	6.99788e-08	1.42055e-06	Tap1|Tcirg1|Inpp5b|Hvcn1|Rac2|Slc11a1|Cyba|Tlr2|Atp6v0c|Syt7|Tapbp|Tlr1|B2m|Coro1a|Tlr6|Rab43|Atp6v0e2|Cybb|Irgm1	17	2
positive regulation of NIK/NF-kappaB signaling	Gene Ontology	GO:1901224	Biological_process	18	66	7.10846e-08	1.43815e-06	Mmp8|Tnfsf14|Ccl19|Cd27|Il18r1|Il12b|Cd86|Tlr2|Tlr3|Lgals9|Tnf|Nod1|Tlr7|Tlr4|Nod2|Il1b|Tlr9|Havcr2	18	0
extracellular matrix	Gene Ontology	GO:0031012	Cellular_component	35	233	7.52885e-08	1.51305e-06	Hpse|Tnfrsf11b|Adamts3|Mmp15|Mmp28|Ccna2|Lox|Ltbp4|Adamts2|Lig1|Ccn5|Olfml2a|Mmp10|Col8a2|Efemp1|Zp3|Mmp19|Lrrn1|Col27a1|Fmod|Tgfbi|Fgf1|Lama1|Timp4|Col11a1|Col9a2|Tlr3|Adamts12|Papln|Spock2|Lamc3|Cd180|Rtn4rl1|Fbln5|Rtn4rl2	12	23
cell chemotaxis	Gene Ontology	GO:0060326	Biological_process	18	67	8.61758e-08	1.72038e-06	Cx3cl1|Hmgb2|Lap3|Xcr1|Prkcd|Ccrl2|Cxcr3|Ccr1|Arrb2|Enc1|Ccr5|Ccr7|Prkcq|Lox|Bin2|Rhog|Elmo2|Cxcr6	18	0
centrosome	Gene Ontology	GO:0005813	Cellular_component	57	506	9.38061e-08	1.86039e-06	Fam161a|Ccnb2|Pcgf5|Cdc45|Usp2|Cep55|Ccnf|Mcm3|Slc18a2|Pde4b|Relb|Ndc80|Mapkapk2|Ttll5|Clic4|Kif20b|Sgo1|Ctsc|Mamld1|Kif23|Cep126|Mtus2|Prkar2b|Aurka|Ttc12|Dennd1c|Pclaf|Ccdc8|Fads2|Nlrc5|Gnai1|Hmmr|Poc1a|Plk1|Camsap3|Plk3|Ccne1|Fbxl7|Kif15|Pgs1|Dynlrb2|Traf3ip1|Cntrl|Pcna|Snx10|Serinc5|Rpgr|Ccdc88b|Haspin|Cdk1|Hk3|Wdr62|Espl1|Efhc1|Dlc1|Kif2c|Tnfsf13b	38	19
phagocytosis	Gene Ontology	GO:0006909	Biological_process	17	60	1.02688e-07	2.02985e-06	Pld4|Adora2a|Mertk|Ncf2|Slc11a1|Ncf4|Irf8|Syt7|Lep|Coro1a|Itgal|Prtn3|Tlr4|Myd88|P2ry6|Slamf1|Gas6	14	3
stimulatory C-type lectin receptor signaling pathway	Gene Ontology	GO:0002223	Biological_process	23	112	1.08308e-07	2.13395e-06	Card9|Psmb9|Psmb8|Nfkb1|Psmb2|Clec4n|Psmb10|Syk|Clec4e|Clec4d|Plcg2|Relb|Klrk1|Muc1|Prkcd|Psma7|Psma5|Malt1|Fcer1g|Psme2|Muc20|Psme1|Lyn	23	0
lysosomal lumen	Gene Ontology	GO:0043202	Cellular_component	21	94	1.12784e-07	2.21491e-06	Hpse|Cd74|Atp13a2|Naaa|Acp2|Gba|Ogn|Sdc1|Sdc2|Sdc3|Gns|Omd|Ctsf|Npc2|Gpc3|Ifi30|Fmod|Ctsa|Sdc4|Fasl|Ctsd	14	7
cellular defense response	Gene Ontology	GO:0006968	Biological_process	16	53	1.17214e-07	2.29442e-06	Adora2a|Adora2b|Trat1|Itk|Clec5a|Cxcl9|Ncf2|Sh2d1a|Ncf1|Tcirg1|Tyrobp|Ptk2b|C5ar1|Lgals3bp|Ccr5|Klrg1	16	0
cell cortex	Gene Ontology	GO:0005938	Cellular_component	26	142	1.2271e-07	2.3865e-06	Rac2|Melk|Arhgap32|Myo9b|Snca|Fry|Agtrap|Bin2|Cytip|Pfn1|Myo6|Rnd1|Rnd2|Rhoh|Hmcn1|Gpsm1|Rhog|Dbnl|Fmnl1|Clic5|S100g|Fgf1|Cav1|Ptk2b|Pard3b|Wdpcp	14	12
negative regulation of inflammatory response	Gene Ontology	GO:0050728	Biological_process	21	95	1.31564e-07	2.55047e-06	Adora2a|Tek|Tnfaip8l2|Socs3|Il2ra|Il10|Fpr2|Nlrp3|Mefv|Tnfaip3|Prkcd|Pparg|Abr|Sirpa|Pglyrp1|Nfkb1|Nr1h3|Cdh5|Apoa1|C1qtnf12|Nlrc3	16	5
positive regulation of cytokine production involved in inflammatory response	Gene Ontology	GO:1900017	Biological_process	11	21	1.44261e-07	2.76991e-06	Stat3|Gbp5|Il6|Cd6|Tnf|Tlr6|Tlr4|Nod2|Myd88|Gpsm3|Il17ra	11	0
regulation of innate immune response	Gene Ontology	GO:0045088	Biological_process	11	21	1.44261e-07	2.76991e-06	Ptpn22|Erap1|Samhd1|Dhx58|Fcgr2b|Birc3|Irf1|Fgr|Treml2|Treml4|Aplp2	10	1
specific granule lumen	Gene Ontology	GO:0035580	Cellular_component	17	62	1.52815e-07	2.91557e-06	Hpse|Cxcl1|Pglyrp1|Orm1|Lcn2|Dock2|Ctsd|Gsdmd|B2m|Ctsz|Ltf|Mmp8|Olfm4|Nfkb1|Lrg1|Ptpn6|Cfp	16	1
positive regulation of interleukin-2 production	Gene Ontology	GO:0032743	Biological_process	12	27	1.57838e-07	3.00191e-06	Cd28|Cd80|Cd86|Cd4|Runx1|Ptprc|Sash3|Il1a|Il1b|Pde4b|Malt1|Ripk2	12	0
GTP binding	Gene Ontology	GO:0005525	Molecular_function	46	373	1.58866e-07	3.00969e-06	Nmur2|Rac2|Lrrk1|Gbp3|Gbp7|Gbp5|Gbp4|Arl11|Tuba4a|Spag1|Rp2|Star|Rab5c|Gnao1|Gucy1a1|Rnd1|Rnd2|Rhoh|Gna13|Cgas|Rhog|Rab43|Tgm2|Rasl10a|Ehd1|Gna15|Srl|Septin1|Gimap8|Gtpbp2|Gimap4|Gimap6|Gimap7|Gimap1|Irgm1|Samhd1|Ciita|Mx2|Rap1b|Efna1|Mx1|Rab19|Rnf112|Gucy1b1|Gnai1|Arl5c	35	11
heterophilic cell-cell adhesion via plasma membrane cell adhesion molecules	Gene Ontology	GO:0007157	Biological_process	15	47	1.59245e-07	3.00969e-06	Tenm4|Fat4|Itga5|Tenm3|Jaml|Cd6|Nectin1|Itgal|Vcam1|Icam1|Adgrl1|Amigo1|Hmcn1|Cdh2|Ptprd	6	9
cilium movement	Gene Ontology	GO:0003341	Biological_process	14	40	1.62014e-07	3.05245e-06	Dnai1|Ccdc39|Rsph4a|Dnah5|Dnai2|Cfap61|Ccdc40|Rsph9|Ttc29|Zmynd10|Cfap70|Cfap91|Wdr66|Cfap206	0	14
transcription factor binding	Gene Ontology	GO:0008134	Molecular_function	42	325	1.74993e-07	3.2867e-06	Csdc2|Daxx|Nfkbia|Pim1|Nfatc2|Mef2c|Pparg|Myocd|Cxxc5|Nfkb1|Kat6b|Tfdp2|Hey1|Arid5a|Fos|Hif1a|Hmga1|Foxo1|Trib1|Trib2|Smarca1|Gata4|Bcl3|Heyl|E2f4|Stat3|Rbl1|Nlrp3|Id3|Arhgef2|E2f8|Per3|Agtr2|Mdfi|Spi1|Naaa|E2f2|Zfpm2|Hmgb2|Ar|Hlf|Mafb	22	20
kinase binding	Gene Ontology	GO:0019900	Molecular_function	21	97	1.78022e-07	3.33322e-06	Ptpn22|Rasgrp3|Cebpb|Btg1|Mycn|Cd160|Sgo1|Casp1|Prkcd|Slc2a1|Per3|Pfkm|Ttc28|Bcar3|Aurkb|Fas|Tnfaip3|Jakmip3|Ldha|Cdc6|Sp100	14	7
response to ethanol	Gene Ontology	GO:0045471	Biological_process	21	98	2.06517e-07	3.83135e-06	Rgs4|Abat|Stat3|Icam1|Car3|Muc1|Slc2a4|Cd27|Cdo1|Casp8|Bak1|Lep|Cdk1|Ptk2b|Adh7|Rgs2|Aacs|Star|Apobec1|Actr2|Gsn	11	10
T cell proliferation	Gene Ontology	GO:0042098	Biological_process	11	22	2.07042e-07	3.83135e-06	Rasgrp1|Psmb10|Tnfsf14|Pik3cg|Msn|Ripk2|Ptprc|P2rx7|Tnfrsf4|Ebi3|Malt1	11	0
mast cell granule	Gene Ontology	GO:0042629	Cellular_component	11	22	2.07042e-07	3.83135e-06	Rasgrp1|Lat2|Pik3cd|Pik3cg|Srgn|Ar|Milr1|Lat|Lyn|Btk|Nppa	10	1
cytokine binding	Gene Ontology	GO:0019955	Molecular_function	14	41	2.07804e-07	3.83135e-06	Cd74|Il13ra1|Csf2ra|Fzd4|Il2rg|Il12rb1|Il27ra|Il12b|Prlr|Tnfrsf14|Osmr|Il3ra|Csf3r|Ebi3	12	2
cellular response to amyloid-beta	Gene Ontology	GO:1904646	Biological_process	14	41	2.07804e-07	3.83135e-06	Gja1|Casp4|Bcl2l11|Tlr4|Bace1|Fcgr2b|Fpr2|Epha4|Itga4|Nampt|Tlr6|Vcam1|Icam1|Atp1a3	10	4
T cell homeostasis	Gene Ontology	GO:0043029	Biological_process	12	28	2.15683e-07	3.95272e-06	Ccnb2|Nckap1l|Pmaip1|Casp3|Tnfsf14|Tcirg1|Ripk3|Coro1a|Jak3|Bcl2l11|Gpr174|P2rx7	12	0
negative regulation of interleukin-12 production	Gene Ontology	GO:0032695	Biological_process	10	17	2.38629e-07	4.33342e-06	Il10|Mefv|Pirb|Tigit|Arrb2|Jak3|Ccr7|Irak3|Tlr8|Slamf1	10	0
negative regulation of B cell proliferation	Gene Ontology	GO:0030889	Biological_process	10	17	2.38629e-07	4.33342e-06	Ctla4|Inpp5d|Casp3|Il10|Fcgr2b|Tyrobp|Blk|Lyn|Cd300a|Btk	9	1
phospholipid binding	Gene Ontology	GO:0005543	Molecular_function	22	109	2.63311e-07	4.76726e-06	Cavin2|Abcg1|Pla2g7|Pla2g5|Ptafr|Snca|Map1lc3a|Bin2|Map1b|Anxa9|Nr5a2|Nr5a1|Carmil2|Prex1|Pla2g2e|F10|Sytl4|Apoa1|Unc13b|Psd4|Rasa4|Myof	12	10
animal organ regeneration	Gene Ontology	GO:0031100	Biological_process	14	42	2.64923e-07	4.76782e-06	Cdk1|Ptpru|Ccna2|F7|Cdkn1a|Lpin1|Lpl|Bak1|Pparg|C5ar1|Lcp1|Gas6|Apoa1|Pkm	8	6
phosphotyrosine residue binding	Gene Ontology	GO:0001784	Molecular_function	14	42	2.64923e-07	4.76782e-06	Vav1|Socs3|Pfn1|Syk|Irs1|Fgr|Lck|Plcg2|Zap70|Sh3bp2|Samsn1|Hck|Ptpn6|Bcar3	12	2
response to insulin	Gene Ontology	GO:0032868	Biological_process	17	65	2.70468e-07	4.85313e-06	Hadh|Tnfsf10|Stxbp3|Klf15|Egr2|Irs1|Slc2a1|Tlr2|Il10|Sh2d2a|Fabp3|Icam1|Lep|Lyn|Ucp3|Cited1|Nppa	10	7
positive regulation of defense response to virus by host	Gene Ontology	GO:0002230	Biological_process	12	29	2.91683e-07	5.21827e-06	Dtx3l|Ptpn22|Rigi|Parp9|Stat1|Il12rb1|Pirb|Il12b|Aim2|Cgas|Zc3h12a|Pycard	12	0
Golgi lumen	Gene Ontology	GO:0005796	Cellular_component	21	101	3.19023e-07	5.6905e-06	F7|Podxl2|Hs3st1|Omd|Ogn|Sdc1|Sdc2|Sdc3|Pcsk6|Muc20|Mrap|Vtn|Golim4|Gpc3|Dag1|Fmod|Sdc4|F10|Gas6|Muc1|Furin	7	14
positive regulation of smooth muscle cell proliferation	Gene Ontology	GO:0048661	Biological_process	16	58	3.28785e-07	5.84732e-06	Ptgs2|Tgm2|Pdgfd|Stat1|Ccl5|Hmox1|Itga2|Cyba|Id2|Nampt|Il6|Tnf|Ptafr|Cx3cl1|Aif1|Ar	14	2
toll-like receptor 4 signaling pathway	Gene Ontology	GO:0034142	Biological_process	10	18	3.55281e-07	6.29998e-06	Itgb2|Nfkbia|Tnip3|Lgals9|Ripk2|Itgam|Tlr4|Lyn|Scimp|Pik3ap1	10	0
negative regulation of protein kinase activity	Gene Ontology	GO:0006469	Biological_process	18	75	3.61749e-07	6.38573e-06	Adora2a|Ppm1e|Ubash3b|Socs1|Socs3|Gmfg|Gadd45b|Snca|Smyd3|Prkag2|Ptprc|Trib1|Trib2|Trib3|Lrp6|Camk2n1|Tesc|Deptor	10	8
negative regulation of smooth muscle cell proliferation	Gene Ontology	GO:0048662	Biological_process	12	30	3.9062e-07	6.86602e-06	Nos3|Ifng|Hmox1|Il12b|Tnfaip3|Ptgir|Pparg|Ogn|Trib1|Nr5a1|Ndrg2|Aif1	7	5
cell-cell adhesion	Gene Ontology	GO:0098609	Biological_process	25	142	4.06889e-07	7.13121e-06	Vmp1|Adam8|Nectin1|Srpx2|Cx3cl1|Icos|Tjp1|Lrp6|Anxa9|Tln2|Itgal|Cd2|Cdh2|Cdh5|Itgb2|Dsp|Stxbp6|Elmo2|Col8a2|Cd44|Negr1|Fat1|Fat4|Dsg2|Drc1	11	14
toll-like receptor signaling pathway	Gene Ontology	GO:0002224	Biological_process	14	44	4.23222e-07	7.372e-06	Sftpd|Tlr9|Ctsb|Psap|Tlr2|Tlr3|Tlr1|Tlr6|Tlr7|Tlr4|Unc93b1|Tlr8|Myd88|Mapkapk2	14	0
response to cytokine	Gene Ontology	GO:0034097	Biological_process	14	44	4.23222e-07	7.372e-06	Cited1|Stat1|Osmr|Cd274|Timp4|Pla2g5|Mcl1|Rel|Oxtr|Pml|Relb|Nfkb2|Mapkapk2|Cxcl16	10	4
virus receptor activity	Gene Ontology	GO:0001618	Molecular_function	18	76	4.27578e-07	7.40767e-06	Clec5a|Selplg|Lap3|Cd80|Itga2|Cdhr3|Itga5|Cd86|Cd4|Cdk1|Tnfrsf14|Nectin1|Dag1|Icam1|Tnfrsf4|Scarb1|Slamf1|Ccr5	14	4
interleukin-1-mediated signaling pathway	Gene Ontology	GO:0070498	Biological_process	20	94	4.40391e-07	7.60779e-06	Il1rn|Il1a|Nfkbia|Psmb10|Nod2|Psmb8|Psme2|Map3k8|Psma5|Psme1|Il1r2|Ripk2|Nod1|Psma7|Psmb9|Nfkb1|Irak3|Il1b|Myd88|Psmb2	20	0
activation of MAPK activity	Gene Ontology	GO:0000187	Biological_process	23	123	4.64507e-07	8.00147e-06	Adora2b|Fpr1|Muc20|C5ar1|Dusp5|Dusp6|Mapkapk2|P2rx7|Cd74|Tgfb3|Nod1|Gdf15|Tgfa|Lap3|Tnf|Il1b|Fgf2|Fgf1|Cdk1|Ripk2|Ptprc|Tlr4|Nod2	19	4
cellular iron ion homeostasis	Gene Ontology	GO:0006879	Biological_process	16	60	4.83709e-07	8.3085e-06	Bmp6|Ttc7|Atp13a2|Slc11a1|Hmox1|Lcn2|Fbxl5|Hif1a|Cybrd1|Alas2|Cp|Slc22a17|Aco1|Heph|Fth1|Slc46a1	9	7
positive regulation of phosphatidylinositol 3-kinase signaling	Gene Ontology	GO:0014068	Biological_process	19	86	5.17367e-07	8.82721e-06	Ncf1|Tek|Pdgfd|Ccl5|Cd28|Pik3cd|Fgr|Pik3cg|Lep|Hcls1|Pik3r5|Tnf|Pik3ap1|Myoc|Lyn|Plxnb1|Sema4d|Ptpn6|Kdr	13	6
negative regulation of type I interferon production	Gene Ontology	GO:0032480	Biological_process	12	31	5.18301e-07	8.82721e-06	Ifih1|Rigi|Dhx58|Tbk1|Tnfaip3|Ube2l6|Uba7|Isg15|Ikbke|Nlrc5|Traf3ip1|Nmi	11	1
animal organ morphogenesis	Gene Ontology	GO:0009887	Biological_process	24	134	5.24579e-07	8.90898e-06	Igf2|Tle2|Vegfc|Fgd1|Itgax|Egflam|Gamt|Syk|Onecut2|Ntn4|Megf9|Ccl2|E2f4|Evl|Lfng|Fgf2|Fgf1|Pbx1|Grem2|Lama1|Lama2|Itga2|Gmnn|Lamc3	8	16
mitochondrial outer membrane	Gene Ontology	GO:0005741	Cellular_component	27	166	5.70591e-07	9.58244e-06	Wasf1|Lpin1|Acsl3|Casp8|Acsl5|Maoa|Bcl2l11|Ass1|Gja1|Armcx6|Bid|Epha4|Armcx2|Bak1|Bphl|Pink1|Gpam|Pmaip1|Bcl2l10|Pgrmc1|Spata18|Bax|Mcl1|Fam210b|Myoc|Tspo|Rsad2	11	16
positive regulation of MAP kinase activity	Gene Ontology	GO:0043406	Biological_process	16	61	5.8365e-07	9.77451e-06	Amh|Rasgrp1|Pdgfd|Robo1|Maged1|Nod2|Cd40|Adam8|Pik3cg|Pik3r6|Pik3r5|Tnf|Tpd52l1|Ajuba|Fgf2|Fgf1	8	8
lysosomal membrane	Gene Ontology	GO:0005765	Cellular_component	40	318	6.33159e-07	1.05743e-05	Hpse|Ostm1|Fnip2|Npr3|Tpcn2|Gnai1|Atp13a2|Laptm5|Grn|Dram1|Cybrd1|P2rx4|Cd74|Enpep|Ap5b1|Rab5c|Gnao1|Litaf|Ctsd|Myo6|Syt7|Tcirg1|Sppl2a|Mmd|Atp6v1b2|M6pr|Atp6v0c|Acp2|Slc2a6|Slc36a1|Mcoln2|Slc39a14|Ifitm3|Dtx3l|Scarb1|Clcn7|Cd68|Tlr3|Slc15a3|Cp	31	9
interleukin-12-mediated signaling pathway	Gene Ontology	GO:0035722	Biological_process	14	46	6.61741e-07	1.09605e-05	Amh|Stat4|Ifng|Il12rb1|Lpl|Psme2|Rap1b|Gsta2|Il12b|Il10|Lmnb1|Tyk2|Msn|Lcp1	11	3
blood vessel remodeling	Gene Ontology	GO:0001974	Biological_process	12	32	6.81728e-07	1.12299e-05	Tgm2|Nos3|Chd7|Bmpr2|Bax|Bak1|Mef2c|Hoxa3|Dll4|Agtr2|Hlf|Mdm2	5	7
B cell activation	Gene Ontology	GO:0042113	Biological_process	12	32	6.81728e-07	1.12299e-05	Rasgrp1|Btk|Ikzf3|Lat2|Skap2|Pik3cd|Cd40|Casp8|Cd86|Zap70|Bst2|Malt1	12	0
protein serine/threonine kinase activity	Gene Ontology	GO:0004674	Molecular_function	43	357	7.01424e-07	1.15228e-05	Lrrk1|Pim1|Cit|Melk|Bmpr2|Cdc42bpa|Irak3|Sbk1|Mapkapk2|Map4k1|Rps6ka1|Rps6ka2|Syk|Nuak2|Pik3cg|Mok|Pdk2|Aurka|Aurkb|Mapk13|Pink1|Stk32c|Prkch|Map3k8|Amhr2|Ulk4|Plk1|Plk3|Prkcd|Pkmyt1|Alpk1|Bmpr1b|Mark1|Ikbke|Prkcq|Trpm6|Prkd1|Tbk1|Haspin|Cdk1|Ripk3|Ripk2|Stk17b	30	13
chondrocyte differentiation	Gene Ontology	GO:0002062	Biological_process	13	39	7.05997e-07	1.15665e-05	Wnt2b|Mef2c|Slc39a14|Wnt10b|Mustn1|Creb3l2|Runx3|Runx1|Cytl1|Tgfbi|Sox6|Fgfr3|Sox5	5	8
positive regulation of protein-containing complex assembly	Gene Ontology	GO:0031334	Biological_process	15	54	7.0804e-07	1.15685e-05	Fnip2|Bcl2l11|Tcl1|Syk|Ajuba|Bid|Cdt1|Bax|Bak1|Ifng|Tnf|Chaf1b|Lgals3|Trabd2b|Cdh5	11	4
cell junction	Gene Ontology	GO:0030054	Cellular_component	29	190	7.12038e-07	1.16024e-05	Slc7a2|Nampt|Dsp|Ccnf|Magi1|Chaf1b|Lcp1|P2rx4|Bin2|Fyb|Gja1|Tjp1|P2rx6|Cdh2|Cdh5|Havcr2|Lap3|Rsc1a1|Basp1|Lpl|Ifi30|Cldn5|Enah|Hoxc5|Hcar2|Pard3b|Dsg2|Kdr|Slc16a10	16	13
cytoskeleton organization	Gene Ontology	GO:0007010	Biological_process	24	138	8.34764e-07	1.35655e-05	Fgd5|Tnfaip3|Msn|Fgd1|Diaph1|Ccl11|Tln2|Cntnap1|Arhgap4|Syne1|Ajuba|Sh3kbp1|Ccl2|Ccl3|Dmd|Ccl7|Fgd3|Tspan32|Des|Fitm2|Mark1|Ank1|Ank3|Padi6	12	12
cholesterol biosynthetic process	Gene Ontology	GO:0006695	Biological_process	13	40	8.94653e-07	1.43975e-05	Msmo1|Fdps|Lbr|Tm7sf2|Nsdhl|Hmgcs1|Cyp51|Dhcr7|Insig1|Acly|Fdft1|Apoa1|Hsd17b7	1	12
secretory granule membrane	Gene Ontology	GO:0030667	Cellular_component	20	99	8.95518e-07	1.43975e-05	Sell|Itgax|Nckap1l|Diaph1|Ptafr|Rph3al|Fpr1|Adgre5|Hvcn1|Tlr2|Dok3|C5ar1|Ptprc|Tyrobp|Cd44|Lilra6|Tmem184a|Lgals3|Rhog|Cd38	18	2
negative regulation of cysteine-type endopeptidase activity involved in apoptotic process	Gene Ontology	GO:0043154	Biological_process	17	72	9.21644e-07	1.47782e-05	Adora2a|Tnfaip8|Cdkn2d|Tnfsf14|Cd44|Prdx5|Ptgs2|Birc3|Serpinb9|Cd27|Tnf|Arrb2|Snca|Rps6ka1|Mdm2|Birc5|Gas6	15	2
defense response to Gram-negative bacterium	Gene Ontology	GO:0050829	Biological_process	18	81	9.51429e-07	1.5175e-05	Mpeg1|Nos2|Romo1|Slc11a1|Hmgb2|Gsdmd|Il12b|Ighm|Il6|Tnfrsf14|Cd4|Ltf|Tlr4|Cd160|Pycard|Tlr9|Serpine1|Irgm1	16	2
mitotic spindle	Gene Ontology	GO:0072686	Cellular_component	20	100	1.02679e-06	1.63338e-05	Fam161a|Tpx2|Tacc3|Rmdn2|Togaram2|Racgap1|Spag5|Kif23|Kif22|Cdk1|Mad2l1|Espl1|Kif11|Dcdc5|Nusap1|Efhc1|Kifc1|Dlc1|Tfdp2|Diaph1	13	7
cytokine production	Gene Ontology	GO:0001816	Biological_process	11	27	1.03243e-06	1.63373e-05	Batf|Nfatc2|Rasgrp1|Txk|Itk|S1pr3|Pik3cd|Pik3cg|Cd4|Cd226|Ptafr	11	0
phagocytic cup	Gene Ontology	GO:0001891	Cellular_component	11	27	1.03243e-06	1.63373e-05	Tlr4|Myo1g|Lpl|Tnf|Sh3bp1|Arhgap25|Coro1a|Lcp1|Irgm1|Aif1|Bin2	10	1
cilium assembly	Gene Ontology	GO:0060271	Biological_process	29	194	1.03808e-06	1.63837e-05	Fam161a|Dnai2|Dync2h1|Avil|Cfap52|Actr3|Actr2|Nme5|Onecut2|Bbs2|Cep126|Cc2d2a|Ehd1|Dnah5|Cfap44|Tekt2|Ccdc113|Ablim3|Traf3ip1|Gsn|Ccdc65|Foxj1|Snx10|Rpgr|Dzip1l|Cfap70|Wdpcp|Dlc1|Ubxn10	5	24
DNA damage response, signal transduction by p53 class mediator resulting in cell cycle arrest	Gene Ontology	GO:0006977	Biological_process	15	56	1.0443e-06	1.64389e-05	Arid3a|Pcna|E2f4|Muc1|Plk3|Gtse1|Bax|E2f8|Cdk1|Aurka|Cdkn1a|Pml|Mdm2|Plagl1|Tfdp2	13	2
positive regulation of natural killer cell mediated cytotoxicity	Gene Ontology	GO:0045954	Biological_process	10	21	1.0529e-06	1.65311e-05	Rasgrp1|Il18rap|Klrk1|Cd160|Sh2d1a|Lag3|Il21|Vav1|Cd226|Slamf6	10	0
SH2 domain binding	Gene Ontology	GO:0042169	Molecular_function	13	41	1.12695e-06	1.76021e-05	Lck|Shcbp1|Lat2|Syk|Pag1|Skap1|Irs1|Pirb|Syp|Dag1|Dlc1|Ptpn6|Slamf1	9	4
coreceptor activity	Gene Ontology	GO:0015026	Molecular_function	13	41	1.12695e-06	1.76021e-05	Cd28|Lrp6|Cd80|Lap3|Zp2|Itga4|Cd86|Cd4|Nectin1|Cxcr6|Cd8b1|Cd8a|Ccr5	10	3
regulation of cell cycle	Gene Ontology	GO:0051726	Biological_process	22	121	1.23473e-06	1.92356e-05	Ccnb2|Prdm11|Id3|Lep|Irf1|Clic1|Bak1|Mok|Foxm1|Pclaf|E2f4|Stat3|E2f2|Plk1|E2f8|Cables1|Ms4a3|Gadd45b|Mx2|Gadd45g|Ptprc|Tnfsf13b	17	5
regulation of cytokine secretion	Gene Ontology	GO:0050707	Biological_process	8	11	1.2461e-06	1.9278e-05	Gpam|Socs1|Tlr2|Tlr1|Tlr6|Lyn|Tlr9|Tlr8	7	1
regulation of cell adhesion	Gene Ontology	GO:0030155	Biological_process	14	49	1.24704e-06	1.9278e-05	Lama1|Lama2|C2cd4a|Prlr|Lap3|Lmo7|Cxcr3|Jag2|Ptk2b|Fes|Pml|Cytip|Ptprj|Gsn	8	6
positive regulation of nitric-oxide synthase biosynthetic process	Gene Ontology	GO:0051770	Biological_process	9	16	1.28042e-06	1.96429e-05	Ccl2|Stat1|Ifng|Nampt|Tlr2|Tlr4|Nod2|Tlr9|Kdr	8	1
NAD(P)+ nucleosidase activity	Gene Ontology	GO:0050135	Molecular_function	9	16	1.28042e-06	1.96429e-05	Cd38|Il1rl1|Il18rap|Il18r1|Tlr2|Tlr1|Tlr6|Tlr4|Bst1	9	0
NAD+ nucleotidase, cyclic ADP-ribose generating	Gene Ontology	GO:0061809	Molecular_function	9	16	1.28042e-06	1.96429e-05	Cd38|Il1rl1|Il18rap|Il18r1|Tlr2|Tlr1|Tlr6|Tlr4|Bst1	9	0
positive regulation of vascular endothelial growth factor production	Gene Ontology	GO:0010575	Biological_process	11	28	1.37602e-06	2.10026e-05	Hpse|Ptgs2|Adora2b|C3ar1|Hif1a|Il6|C5ar1|C3|Il1a|Il1b|Gata4	10	1
podosome	Gene Ontology	GO:0002102	Cellular_component	11	28	1.37602e-06	2.10026e-05	Tjp1|Dbnl|Lpxn|Arhgef2|Adam8|Fermt3|Lpl|Vcam1|Lcp1|Bin2|Gsn	8	3
lipid droplet	Gene Ontology	GO:0005811	Cellular_component	19	93	1.43941e-06	2.19147e-05	Plin5|Ehd1|Nsdhl|Tmem135|Acsl3|Cav1|Dgat2|Rap1b|Pnpla3|Cidea|Rab5c|Pitpnm1|Adig|Lpcat2|Pla2g4a|Gimap7|Plin2|Rsad2|Plin1	9	10
natural killer cell activation	Gene Ontology	GO:0030101	Biological_process	10	22	1.46592e-06	2.21761e-05	Itgb2|Klrk1|Il21r|Pik3cd|Il18r1|Casp8|Il12b|Rasgrp1|Cd2|Slamf7	10	0
C-C chemokine binding	Gene Ontology	GO:0019957	Molecular_function	10	22	1.46592e-06	2.21761e-05	Lap3|Xcr1|Ackr1|Ccrl2|Cxcr3|Ccr1|Zfp36|Cxcr6|Ccr7|Ccr5	10	0
cadherin binding	Gene Ontology	GO:0045296	Molecular_function	38	305	1.46762e-06	2.21761e-05	Ccnb2|Shtn1|Idh1|Cdhr3|Coro1b|Fasn|Chaf1b|Gprc5a|P2rx4|Arhgap18|Cobll1|Efhd2|Cip2a|Tjp1|Ctnnal1|Stat1|Cemip2|Clic1|Pfn1|Olfm4|Tagln2|Cdh2|Cdh5|Dbnl|Lrrfip1|Ehd1|Pfkp|Twf2|Phldb2|Ldha|Fxyd5|Ank3|Ptprb|Bmpr2|Ptpn1|Ptprj|Kdr|Pkm	24	14
regulation of cholesterol biosynthetic process	Gene Ontology	GO:0045540	Biological_process	12	35	1.47855e-06	2.22854e-05	Fdps|Gpam|Acaca|Tm7sf2|Hmgcs1|Scd1|Cyp51|Dhcr7|Elovl6|Sc5d|Fasn|Fdft1	0	12
antigen processing and presentation of exogenous peptide antigen via MHC class I, TAP-dependent	Gene Ontology	GO:0002479	Biological_process	17	75	1.49666e-06	2.25021e-05	Tap1|Ncf2|Ncf1|Psmb10|Ncf4|Psme2|Psme1|Tapbp|Cybb|B2m|Cyba|Psma7|Psmb9|Psmb8|Psma5|Psmb2|Fcgr1	17	0
endosome	Gene Ontology	GO:0005768	Cellular_component	37	293	1.50752e-06	2.26091e-05	Caly|Abcg1|Il2rb|Atp1a2|Grn|Tmem184a|Bdkrb1|Lhcgr|Zfyve21|Rab5c|Arpc2|Arpc5|Steap1|Rnf112|Aplp2|Jak3|Bace1|Bace2|Il2rg|Grap2|Ccr5|Tom1l1|Rnf32|Folr1|Cav1|Il15ra|Sytl4|Tlr9|Mrap|Cyba|Arrb2|Tlr7|Slc26a7|Unc93b1|M6pr|Cst7|Kdr	20	17
humoral immune response	Gene Ontology	GO:0006959	Biological_process	15	58	1.5176e-06	2.27038e-05	Ccl2|Foxj1|Mef2c|Cd28|St6gal1|Ifng|Sh2d1a|Ebi3|Il6|Tnf|Trem1|Ltf|Bst1|Psmb10|Pdcd1	12	3
microtubule motor activity	Gene Ontology	GO:0003777	Molecular_function	16	67	1.6843e-06	2.51353e-05	Dnah3|Dnai2|Dnah12|Kif20a|Kif20b|Cenpe|Kif23|Kif22|Kif15|Kif11|Dynlrb2|Kif19a|Kif21a|Kif4|Kif2c|Kifc1	10	6
caveola	Gene Ontology	GO:0005901	Cellular_component	17	76	1.75052e-06	2.60589e-05	Cavin2|Nos3|Lrp6|Ptgs2|Hk2|Dlc1|Scarb1|Hmox1|Irs1|Slc2a1|Bmpr2|Atp1a2|Fasl|Hck|Cav2|Myof|Cav1	7	10
secretory granule lumen	Gene Ontology	GO:0034774	Cellular_component	21	114	1.77998e-06	2.64322e-05	Mvp|Arhgap45|Dbnl|Cotl1|Amh|Cstb|Gmfg|Idh1|Psma5|Arpc5|Bin2|Ctsh|Arhgap9|Pycard|C3|Nfkb1|Gsn|Fgr|Apoa1|Apaf1|Pkm	17	4
TRIF-dependent toll-like receptor signaling pathway	Gene Ontology	GO:0035666	Biological_process	11	29	1.81615e-06	2.67716e-05	Irf7|Tbk1|Tlr3|Birc3|Cd40|Casp8|Cd300lf|Tlr6|Tlr4|Ikbke|Tank	11	0
heterotypic cell-cell adhesion	Gene Ontology	GO:0034113	Biological_process	11	29	1.81615e-06	2.67716e-05	Itgax|Itgb2|Sirpa|Cd47|Itga4|Itga5|Ptprc|Vcam1|Cd2|Madcam1|Cd200r1	11	0
regulation of transcription involved in G1/S transition of mitotic cell cycle	Gene Ontology	GO:0000083	Biological_process	11	29	1.81615e-06	2.67716e-05	Pcna|E2f4|Gfi1|Dhfr|Ccne1|Cdt1|Fbxo5|Cdc45|Tfdp2|Cdc6|Rrm2	10	1
endoplasmic reticulum lumen	Gene Ontology	GO:0005788	Cellular_component	37	296	1.87013e-06	2.75e-05	Pdgfd|Plaur|Csf1|Il6|Tor3a|Gpc3|C4a|Sdc2|Ctsc|Ctsz|Cd4|B2m|C3|Aplp2|Cdh2|Bace1|Ccna2|Ptgs2|Il12b|Col27a1|Dag1|F10|Fuca2|Col11a1|Col8a2|Erap1|Cp|F5|F7|Col9a2|Ebi3|Bche|Itih2|Tspo|Apoa1|Cfp|Gas6	22	15
negative regulation of cytokine production involved in inflammatory response	Gene Ontology	GO:1900016	Biological_process	9	17	1.87518e-06	2.75072e-05	Adcy7|Sirpa|Mefv|Zc3h12a|Pycard|Aplp2|Abcd2|Il1r2|Nlrc3	7	2
peptidyl-tyrosine autophosphorylation	Gene Ontology	GO:0038083	Biological_process	12	36	1.88593e-06	2.75309e-05	Txk|Itk|Syk|Fgr|Ptk2b|Fes|Blk|Hck|Lyn|Lck|Kdr|Zap70	10	2
immune system process	Gene Ontology	GO:0002376	Biological_process	12	36	1.88593e-06	2.75309e-05	Irf2|Irf1|Ido1|Irf7|Irf5|Ctla4|Irf9|Irf8|Cd28|Cd300lf|Kcnn4|Dcaf15	12	0
cellular response to DNA damage stimulus	Gene Ontology	GO:0006974	Biological_process	33	248	1.98013e-06	2.86974e-05	Egln3|Mcm10|Casp3|Uba7|Blk|Tank|Mapkapk2|Top2a|Ctla4|Irf7|Mapk15|Foxo1|Macrod2|Rad51|Pclaf|Wdhd1|Cdkn1a|Bcl3|Nfatc2|Spata18|Pmaip1|Cgas|Plk3|Insl6|Susd6|Stxbp4|Zc3h12a|Pierce1|Dtx3l|Batf|Samhd1|Lyn|Tnfsf13b	26	7
response to nutrient	Gene Ontology	GO:0007584	Biological_process	16	68	1.98896e-06	2.86974e-05	Star|Stat1|Acsl3|Ldha|Cybb|Pparg|Apoa1|Enc1|Tnfrsf11b|Nod2|Aacs|Ucp3|Ass1|Cd3e|Apaf1|Pkm	10	6
positive regulation of tyrosine phosphorylation of STAT protein	Gene Ontology	GO:0042531	Biological_process	16	68	1.98896e-06	2.86974e-05	Il21|Stat3|Parp9|Socs3|Ccl5|Ifng|Parp14|Cd40|Il12b|Il6|Tnf|Hcls1|Lyn|Lep|Fgfr3|Tnfrsf18	14	2
early phagosome	Gene Ontology	GO:0032009	Cellular_component	8	12	1.98963e-06	2.86974e-05	Syk|Syt7|Pla2g5|Unc13b|Tlr7|Unc93b1|Aplp2|Tlr9	4	4
membrane protein ectodomain proteolysis	Gene Ontology	GO:0006509	Biological_process	10	23	2.01326e-06	2.88999e-05	Bace1|Bace2|Erap1|Adam9|Sppl2a|P2rx7|Dag1|Adam17|Prkcq|Prtn3	7	3
leukocyte chemotaxis	Gene Ontology	GO:0030595	Biological_process	10	23	2.01326e-06	2.88999e-05	Cxcl1|Cxcl2|Il10|Cx3cl1|Coro1a|Pf4|Cxcl11|Cxcl10|Cxcl13|Cxcl9	9	1
cell-matrix adhesion	Gene Ontology	GO:0007160	Biological_process	19	96	2.17063e-06	3.10726e-05	Hpse|Itgb2|Bcl2l11|Nid2|Cd96|Cd44|Itga2|Itga4|Adam9|Npnt|Fermt3|Adamts12|Itgal|Vcam1|Madcam1|Vtn|Fbln5|Zyx|Itgbl1	13	6
positive regulation of osteoblast differentiation	Gene Ontology	GO:0045669	Biological_process	15	60	2.17493e-06	3.10726e-05	Bmp7|Npnt|Mef2c|Bmp6|Ccna2|Clic1|Wnt10b|Gdpd2|Il6|Bmpr1b|Bmpr2|Ltf|Cebpb|Prkd1|Fbxo5	6	9
regulation of cell migration	Gene Ontology	GO:0030334	Biological_process	19	97	2.48062e-06	3.53562e-05	Spata13|Lama1|Lama2|Rigi|Tmsb10|Tmsb4x|Abi3|Plxna4|Ajuba|Ldb2|Plxna3|Plxnb1|Gna13|Plxna2|Camsap3|Bex4|Dock10|Fgf2|Fgf1	7	12
regulation of adaptive immune response	Gene Ontology	GO:0002819	Biological_process	7	8	2.55222e-06	3.61204e-05	Irf1|Adcy7|Irf7|Cd48|Fcgr2b|Ripk3|Dusp10	7	0
germinal center formation	Gene Ontology	GO:0002467	Biological_process	7	8	2.55222e-06	3.61204e-05	Mef2c|Klhl6|Klhl7|Adam17|Nfkb2|Cxcl13|Bcl3	5	2
interleukin-21-mediated signaling pathway	Gene Ontology	GO:0038114	Biological_process	7	8	2.55222e-06	3.61204e-05	Stat4|Stat3|Stat1|Il2rg|Il21r|Il21|Jak3	7	0
protease binding	Gene Ontology	GO:0002020	Molecular_function	20	107	2.55881e-06	3.61289e-05	Sell|Bdkrb1|Cd28|Casp3|Lcn2|Cstb|Amh|Serpina5|Timp4|Tnfaip3|Serpinb9|Anxa9|Tnf|A2ml1|Pycard|Pink1|Panx1|Serpine1|Malt1|Furin	15	5
spindle microtubule	Gene Ontology	GO:0005876	Cellular_component	13	45	2.68532e-06	3.78267e-05	Fam161a|Psrc1|Nusap1|Togaram2|Plk1|Birc5|Cdk1|Kif11|Aurkb|Rmdn2|Prc1|Kif4|Aurka	10	3
Fc-epsilon receptor signaling pathway	Gene Ontology	GO:0038095	Biological_process	26	171	2.78517e-06	3.91417e-05	Nfkb1|Fos|Psmb9|Psmb8|Lcp2|Psmb2|Psmb10|Syk|Plcg2|Lat|Nfatc2|Lat2|Grap2|Psma7|Psma5|Prkcq|Malt1|Fcer1g|Itk|Psme2|Psme1|Vav1|Iglc1|Iglc2|Lyn|Btk	24	2
viral entry into host cell	Gene Ontology	GO:0046718	Biological_process	18	89	3.05616e-06	4.25805e-05	Clec5a|Selplg|Scarb1|Cd80|Itga2|Cdhr3|Grk2|Itga5|Cd86|Cdk1|Tnfrsf14|Nectin1|Dag1|Icam1|Tnfrsf4|Ctsb|Slamf1|Gas6	13	5
negative regulation of interferon-beta production	Gene Ontology	GO:0032688	Biological_process	8	13	3.07916e-06	4.25805e-05	Sirpa|Pirb|Traip|Rel|Pycard|Relb|Traf3ip1|Nlrc3	7	1
receptor signaling pathway via JAK-STAT	Gene Ontology	GO:0007259	Biological_process	11	31	3.0793e-06	4.25805e-05	Ccl2|Stat4|Stat3|Stat2|Socs3|Ifng|Ifnar2|Prlr|Socs1|Stat1|Nmi	10	1
tumor necrosis factor receptor binding	Gene Ontology	GO:0005164	Molecular_function	11	31	3.0793e-06	4.25805e-05	Traf1|Tnfsf10|Cd40lg|Stat1|Tnfsf14|Casp8|Ltb|Tnfsf9|Tnf|Fasl|Tnfsf13b	11	0
MyD88-dependent toll-like receptor signaling pathway	Gene Ontology	GO:0002755	Biological_process	11	31	3.0793e-06	4.25805e-05	Tlr9|Tlr2|Tlr1|Tlr6|Tlr7|Tlr4|Irak3|Tlr8|Myd88|Tnip1|Btk	11	0
positive regulation of phosphatidylinositol 3-kinase activity	Gene Ontology	GO:0043552	Biological_process	11	31	3.0793e-06	4.25805e-05	Tek|Ccl19|Nod2|Irs1|Fgr|Fgf2|Ptk2b|Prkd1|Ccr7|Lyn|Fgfr3	6	5
regulation of GTPase activity	Gene Ontology	GO:0043087	Biological_process	16	71	3.22244e-06	4.44579e-05	Fgd5|Plxnb1|Fgd1|Fgd3|Plxna3|Plxna2|Epha4|Plxna4|Adap1|Vav1|Chn1|Arhgap15|Arhgap27|Arhgap9|Pycard|Ajuba	7	9
positive regulation of MAPK cascade	Gene Ontology	GO:0043410	Biological_process	20	109	3.27711e-06	4.51089e-05	Cd74|Cd4|Igf2|Tlr9|Ptprj|Efna1|Fgf2|Il6|Lep|Tek|Ptprc|Kdr|Mmp8|Cx3cl1|Gdf15|Cdh2|Cav2|Fgfr3|Bcar3|Ar	9	11
positive regulation of cysteine-type endopeptidase activity involved in apoptotic process	Gene Ontology	GO:0043280	Biological_process	14	54	3.28672e-06	4.51381e-05	Tnfsf10|Pmaip1|Nlrp3|Casp1|Syk|Ctsd|Foxl2|Card9|Tnf|Nod1|Pycard|Bcl2l11|Ccna2|Malt1	13	1
multicellular organism development	Gene Ontology	GO:0007275	Biological_process	49	462	3.396e-06	4.65329e-05	Igf2|Pdgfd|Pim1|Cdhr3|Id3|Cep55|Gatm|Gpr65|Pcolce|Hoxc6|Strbp|Ltbp4|Tcl1|Plxna3|Epha4|Nlrp14|Arhgdib|Enc1|Adam17|Fads1|Cdh5|Fgfr3|Kazald1|Fgd1|Tbx21|Cenpe|Plekhb1|Mcl1|Mertk|Pgs1|Csrp2|Mturn|Fgf1|Pdcd1|Pex1|Paqr8|Tek|Ephb6|Tshz2|Gadd45b|Paqr7|Gadd45g|Zfp41|Gda|Rnf114|Colec11|Hlf|Txnrd3|Kdr	17	32
zinc ion binding	Gene Ontology	GO:0008270	Molecular_function	74	820	3.59312e-06	4.91223e-05	Adamts2|Acer3|Smpdl3a|Bhmt|Adamts3|Dpf3|Mt2|Atp13a2|Thrb|Napepld|Adam8|Tcea3|Pparg|Mefv|Rigi|Mmp28|Cxxc5|Snca|Dmd|Mdm2|Trim2|P2rx4|Peg10|Mid1|Morc3|Adh1|Adh7|Morc4|Litaf|Cd4|Pglyrp2|Pglyrp1|Esr2|Nr5a2|Mmp8|Tk1|Dbf4|Gata4|Setdb2|Nr1h3|Mmp15|Tnfsf10|Mmp10|Nr5a1|Enpep|Cpxm1|Apobec1|Arhgef2|Ifih1|Zadh2|Mmp19|Rnpep|S100b|Tnfaip3|Agbl3|Xaf1|Erap1|Rasgrp1|Samhd1|Dhx58|Bbox1|Zfpm2|Car3|Trim21|Msrb2|Adamd…	41	33
cysteine-type endopeptidase inhibitor activity involved in apoptotic process	Gene Ontology	GO:0043027	Molecular_function	10	25	3.6587e-06	4.97804e-05	Rps6ka1|Tnfaip8|Tnfsf14|Cd27|Prdx5|Birc3|Serpinb9|Snca|Birc5|Gas6	8	2
positive regulation of innate immune response	Gene Ontology	GO:0045089	Biological_process	10	25	3.6587e-06	4.97804e-05	Plscr1|Hmgb2|Fpr2|Ccl5|Adam8|Polr3g|Gbp5|Tlr8|Havcr2|Coch	8	2
G1/S transition of mitotic cell cycle	Gene Ontology	GO:0000082	Biological_process	19	100	3.66603e-06	4.97804e-05	Mcm10|Crlf3|Cdkn2d|Gmnn|Cdkn3|Plk3|Ccne1|Cdt1|Mcm5|Lat|Pole|Cdkn2a|Mcm3|Mcm2|Gpr132|Cdc45|Dbf4|Cdkn1a|Cdc6	19	0
cellular response to extracellular stimulus	Gene Ontology	GO:0031668	Biological_process	9	19	3.80101e-06	5.13819e-05	Cdkn2b|Adora2b|Fos|Cdkn1a|Gsdmd|Ptprc|Lyn|Aif1|P2rx7	8	1
cell population proliferation	Gene Ontology	GO:0008283	Biological_process	23	142	4.0519e-06	5.46508e-05	Mki67|Mcm10|Polr3g|Cd74|Irf2|Sdcbp2|Bak1|Sh2d2a|Aurkb|Map4k1|Stat3|Enpep|Tacc2|Tacc3|Il12b|E2f8|Il18rap|Melk|Itga2|Rap1b|Cdk1|Tgfbi|Uchl1	19	4
fatty acid metabolic process	Gene Ontology	GO:0006631	Biological_process	15	64	4.29812e-06	5.77134e-05	Msmo1|Fasn|Gpam|Naaa|Pla2g5|Lpl|Pparg|Ggt1|Ucp3|Fabp3|Prkar2b|C3|Acot7|Lcp1|Aacs	5	10
positive regulation of chemokine (C-X-C motif) ligand 2 production	Gene Ontology	GO:2000343	Biological_process	7	9	4.34955e-06	5.81451e-05	Cd74|Amh|Lpl|Tnf|Tlr4|Mcoln2|Lcp1	5	2
positive regulation of alpha-beta T cell proliferation	Gene Ontology	GO:0046641	Biological_process	7	9	4.34955e-06	5.81451e-05	Cd28|Syk|Ebi3|Ripk2|Ptprc|Zap70|Cd3e	7	0
regulation of release of sequestered calcium ion into cytosol	Gene Ontology	GO:0051279	Biological_process	8	14	4.63575e-06	6.1834e-05	Ubash3b|Lime1|Cyba|Ptk2b|Coro1a|Lyn|Ptpn6|Diaph1	8	0
mitotic spindle organization	Gene Ontology	GO:0007052	Biological_process	13	48	4.8894e-06	6.493e-05	Poc1a|Kif4|Nuf2|Cenpe|Tacc3|Cep126|Kif11|Aurkb|Wdr62|Efhc1|Ndc80|Tacc2|Aurka	10	3
response to peptide hormone	Gene Ontology	GO:0043434	Biological_process	13	48	4.8894e-06	6.493e-05	Bmp7|Gja1|Tek|Stat3|Stat2|Stat1|Timp4|Irs1|Stat4|Dag1|Oxtr|Lrp6|Gnai1	4	9
electron transfer activity	Gene Ontology	GO:0009055	Molecular_function	16	74	5.10246e-06	6.73145e-05	Ncf2|Ncf1|Ido1|Aldh4a1|Cox5a|Sh3bgrl3|Aldh2|Cybb|Cyba|Me1|Glrx|Dhdh|Srd5a1|Fdx1|Txnrd3|Ar	8	8
superoxide metabolic process	Gene Ontology	GO:0006801	Biological_process	9	20	5.27791e-06	6.94771e-05	Ncf2|Nos2|Prex1|Ncf4|Ncf1|Cybb|Cyba|Nrros|Noxa1	9	0
cholesterol homeostasis	Gene Ontology	GO:0042632	Biological_process	17	84	5.65484e-06	7.42768e-05	Abcg1|Ephx2|Dgat2|Ehd1|Scarb1|Insig1|Npc2|Acat2|Lpl|Apoc2|Nr5a2|Fabp3|Ttc39b|Lcp1|Nr1h3|Apoa1|Cav1	7	10
positive regulation of cell-matrix adhesion	Gene Ontology	GO:0001954	Biological_process	10	27	6.36146e-06	8.30157e-05	Ninj1|Skap1|Csf1|Ptk2b|Dag1|Plekha2|Ccr7|Cx3cl1|Cd3e|Enc1	9	1
RNA polymerase II transcription regulatory region sequence-specific DNA binding	Gene Ontology	GO:0000977	Molecular_function	38	327	6.4242e-06	8.36534e-05	Nfil3|Mef2c|Prdm5|Runx1|Rel|Relb|Nfkb1|Tfdp2|Hey1|Arid3a|Irf2|Etv5|Klf15|Bnc2|Hif1a|Hoxc10|Foxm1|Nr5a1|Gata4|Heyl|Rbl1|Trac|Tbx21|Tbx2|Mxd3|Pbx1|Cebpb|E2f2|Runx3|Glis2|Bhlhe41|Spn|Sall2|Hlf|Plagl1|Ikzf1|Tcf21|Ikzf3	20	18
negative regulation of cell migration	Gene Ontology	GO:0030336	Biological_process	20	115	6.66099e-06	8.65498e-05	Cd74|Amh|Tcaf1|Arhgap4|Miip|Robo1|Limch1|Cx3cl1|Ptpru|Ptprj|Cldn5|Mapk15|Dusp10|Dag1|Bst2|Mitf|Stc1|Clic4|Dlc1|Serpine1	10	10
microtubule cytoskeleton	Gene Ontology	GO:0015630	Cellular_component	24	158	6.71245e-06	8.70309e-05	Ccnb2|Psrc1|Shtn1|Gtse1|Mcm2|Tuba4a|Tpx2|Klhl4|Aurka|Plk1|Cenpe|Tekt2|Clic4|Septin1|Kank4|Mark1|Prc1|Hmmr|Hoxc8|Mx2|Mx1|Mid1ip1|Kif2c|Fes	18	6
regulation of regulatory T cell differentiation	Gene Ontology	GO:0045589	Biological_process	8	15	6.81023e-06	8.79694e-05	Ctla4|Nfatc2|Cd28|Il2ra|Ifng|Runx1|Fanca|Tnfrsf18	8	0
response to estradiol	Gene Ontology	GO:0032355	Biological_process	19	105	6.81402e-06	8.79694e-05	Bmp7|Gja1|Map1b|Stat3|Casp3|Trac|F7|Arpc1b|Ptgs2|Pcna|Ptgfr|Casp8|Cd4|Mmp15|Ggt1|Oxtr|Lep|Ass1|Cd38	12	7
cellular response to drug	Gene Ontology	GO:0035690	Biological_process	15	67	6.94577e-06	8.92787e-05	Mef2c|Nos2|Mt2|Lap3|Ppm1e|Cd69|Rap1b|Rnf149|Tlr3|Slamf8|Il1b|Aim2|Uchl1|Pde4b|Gas6	11	4
regulation of phagocytosis	Gene Ontology	GO:0050764	Biological_process	7	10	7.08852e-06	9.05439e-05	Syk|Scarb1|Fgr|Syt7|Ptprc|Olfm4|Hck	5	2
response to interferon-beta	Gene Ontology	GO:0035456	Biological_process	7	10	7.08852e-06	9.05439e-05	Ifitm3|Xaf1|Stat1|Plscr1|Ikbke|Ifnar2|Bst2	7	0
protein autophosphorylation	Gene Ontology	GO:0046777	Biological_process	25	170	7.21464e-06	9.18406e-05	Pim1|Atp13a2|Melk|Fes|Irak3|Hck|Mapkapk2|Map4k1|Epha4|Ripk3|Fgr|Mapk15|Aurka|Aurkb|Fads1|Mex3b|Fgfr3|Prkd1|Tek|Txk|Ptk2b|Btk|Lyn|Stk17b|Kdr	17	8
B cell homeostasis	Gene Ontology	GO:0001782	Biological_process	9	21	7.22051e-06	9.18406e-05	Nckap1l|Bcl2l11|Casp3|Bax|Bak1|Mef2c|Lyn|Dock10|Tnfsf13b	8	1
oxidoreductase activity	Gene Ontology	GO:0016491	Molecular_function	22	137	7.3446e-06	9.32223e-05	Nos2|Nos3|Nsdhl|Scd2|Scd1|Ifi30|Sc5d|Hsd3b1|Snca|Srd5a1|Steap1|Heph|Fads3|Cyp51|Tecr|Msmo1|Cybrd1|Ar|Fdxr|Il4i1|Cp|Ch25h	6	16
nucleolus	Gene Ontology	GO:0005730	Cellular_component	74	839	7.49681e-06	9.49544e-05	Mki67|Vmp1|Mcm10|Ttc3|Pim1|Ncf2|Scd1|Hmox1|Parp10|Acsl5|Ldb2|Prdm5|Mcm3|Mcm2|Magi1|Sdcbp2|Pycard|Cdca8|Gprc5a|Mdm2|Cdc6|Top2a|Ypel2|Stat1|Arid5a|Klhl7|Cstb|Kif20b|Ctsb|Smc2|Traip|Klhl6|Klf6|Macrod2|Rgs2|Fgf13|Daxx|Adar|Rnf213|Enc1|Nlrp5|Mycn|Ppm1e|Ston2|Rasl10a|Rsph4a|Tnfsf13b|Homez|Plk3|Pkmyt1|E2f8|Runx3|Isg20|Mro|Fen1|Syne1|Oasl1|Fgf1|Nusap1|Tma16|Chd7|Plscr1|Cdkn1a|Hmgb2|Maged2|Parp3|Selenbp1|…	49	25
transforming growth factor beta receptor signaling pathway	Gene Ontology	GO:0007179	Biological_process	18	96	7.68655e-06	9.71534e-05	Gdf9|Tgfb3|Lpxn|Fos|Ltbp4|Amhr2|Adam9|Apoa1|Arrb2|Zyx|Nrros|Pml|Cited1|Aplp2|Cdh5|Gdf15|Cldn5|Furin	9	9
cell redox homeostasis	Gene Ontology	GO:0045454	Biological_process	14	59	7.88712e-06	9.94801e-05	Ncf2|Nos2|Nos3|Rac2|Slc11a1|Ncf1|Prdx5|Ncf4|Nme9|Cybb|Cyba|Glrx|Txnrd3|Hvcn1	11	3
epithelial cell differentiation	Gene Ontology	GO:0030855	Biological_process	15	68	8.10638e-06	0.000102032	Bmp7|Pcna|Anxa4|Cdk1|Ctsb|Dhrs9|Cbr1|Id3|Gsta2|Pparg|Nr5a2|Lgals3|Tagln2|Tcf21|Pgk1	8	7
proteolysis involved in cellular protein catabolic process	Gene Ontology	GO:0051603	Biological_process	10	28	8.26469e-06	0.000103592	Ctsh|Gzma|Ctsb|Ctsc|Ctsf|Ctsz|Adamts12|Casp8|Mdm2|Ctsw	8	2
CCR chemokine receptor binding	Gene Ontology	GO:0048020	Molecular_function	10	28	8.26469e-06	0.000103592	Ccl2|Ccl11|Ccl7|Ccl4|Ccl3|Ccl19|Ccl5|Ccrl2|Cx3cl1|Ccl22	10	0
positive chemotaxis	Gene Ontology	GO:0050918	Biological_process	12	43	8.71204e-06	0.000108973	Amh|Ccl5|Hmgb2|Ccl3|Fpr2|Ptprj|Lgals3|Coro1a|Vegfc|Cx3cl1|Cxcl10|Fgf2	9	3
sperm flagellum	Gene Ontology	GO:0036126	Cellular_component	14	60	9.30282e-06	0.000116122	Mns1|Nme5|Dnai2|Rpgr|Saxo2|Cfap65|Spaca9|Dnajb13|Dnali1|Iqcg|Ttc29|Cfap70|Ccdc181|Wdr66	0	14
electron transport chain	Gene Ontology	GO:0022900	Biological_process	15	69	9.43626e-06	0.000117461	Ncf2|Ncf1|Ido1|Aldh4a1|Sh3bgrl3|Aldh2|Cybb|Cyba|Me1|Glrx|Dhdh|Srd5a1|Fdx1|Txnrd3|Ar	7	8
blood coagulation	Gene Ontology	GO:0007596	Biological_process	25	173	9.44911e-06	0.000117461	Adora2a|Plaur|Was|P2rx4|P2rx7|P2rx6|Irf2|Irf1|Prkar2b|Prtn3|Hgfac|Gata4|Ehd1|F10|Serpina5|Capza2|Fcer1g|F5|F7|Zfpm2|Enpp4|Lyn|Itga2|Maff|Gas6	19	6
growth factor activity	Gene Ontology	GO:0008083	Molecular_function	24	162	9.7625e-06	0.000121107	Cxcl1|Igf2|Pdgfd|Il10|Il6|Vegfc|Grn|Amh|Gdf9|Tgfb3|Csf1|Ogn|Fgf13|Gdf15|Cd320|Tgfa|Efemp1|Gmfg|Il12b|Fgf2|Fgf1|Bmp7|Bmp6|Jag2	8	16
CARD domain binding	Gene Ontology	GO:0050700	Molecular_function	8	16	9.78744e-06	0.000121167	Card19|Casp1|Casp4|Card9|Ripk2|Nod1|Nod2|Irgm1	8	0
antigen processing and presentation of exogenous peptide antigen via MHC class II	Gene Ontology	GO:0019886	Biological_process	18	98	9.85431e-06	0.000121745	Cd74|Capza2|Fcer1g|Fcgr2b|Racgap1|Gnao1|Cenpe|Ctsd|Kif23|Kif22|Kif15|Ifi30|Ctsf|Lag3|Dlc1|Kif4|Kif2c|Kif11	15	3
positive regulation of type I interferon production	Gene Ontology	GO:0032481	Biological_process	13	52	1.02357e-05	0.000125941	Ptpn22|Irf1|Irf7|Lrrfip1|Tbk1|Polr3g|Syk|Plcg2|Cgas|Dhx58|Nfkb1|Nfkb2|Myd88	12	1
mitotic cytokinesis	Gene Ontology	GO:0000281	Biological_process	13	52	1.02357e-05	0.000125941	Nusap1|Racgap1|Kif4|Cep55|Kif23|Plk1|Ank3|Espl1|Cenpa|Cit|Efhc1|Prc1|Kif20a	11	2
regulation of protein phosphorylation	Gene Ontology	GO:0001932	Biological_process	12	44	1.06086e-05	0.000129734	Fnip2|Socs1|Stat2|Apoa1|Lox|Tlr7|Rad51|Pml|Tlr8|Cadm4|Cdh5|Lyn	9	3
positive regulation of protein secretion	Gene Ontology	GO:0050714	Biological_process	12	44	1.06086e-05	0.000129734	Adora2a|Tgfb3|Sytl4|Abcg1|Bmp6|Atp13a2|Adam8|Adam9|Kcnn4|Unc13b|Vegfc|Il1a	7	5
chromatin binding	Gene Ontology	GO:0003682	Molecular_function	46	443	1.09353e-05	0.000132963	Nupr1|Prdm11|Jdp2|Bahcc1|Chaf1b|Mef2c|Pparg|Rel|Relb|Nfkb1|Cbx2|Top2a|Arid3a|Cdk1|Fos|Cdt1|Hmga1|Mapk15|Foxo1|Nr5a2|Rad51|Plac8|Mitf|Pclaf|Smarca2|Wdhd1|Ajuba|Nfatc2|Nr5a1|Trac|Nap1l5|Cenpa|Gmnn|Zc3h12a|Cited1|Pcna|Cebpb|Chd7|Egr2|Hmgb2|Tshz2|Pole|Ar|Ncaph|Cdc45|Cgas	31	15
response to estrogen	Gene Ontology	GO:0043627	Biological_process	14	61	1.09387e-05	0.000132963	Tgfb3|Star|F7|Arpc1b|Il4ra|Hmox1|Ldha|Pparg|Tek|Tnfrsf11b|Cited1|Srd5a1|Apoa1|Cav1	6	8
RNA polymerase II transcription regulator complex	Gene Ontology	GO:0090575	Cellular_component	14	61	1.09387e-05	0.000132963	E2f4|Stat3|E2f2|Hif1a|Hmga1|Pparg|E2f8|Nr5a2|Nr5a1|Gata4|Pbx1|Mxd3|Tfdp2|Nr1h3	8	6
cysteine-type endopeptidase activity	Gene Ontology	GO:0004197	Molecular_function	17	89	1.10195e-05	0.000133407	Ctsh|Casp4|Casp3|Casp1|Ctsb|Ctsc|Casp12|Casp8|Ctsz|Usp11|Espl1|Ctsf|Usp18|Uchl1|Usp2|Malt1|Ctsw	13	4
kinase activity	Gene Ontology	GO:0016301	Molecular_function	17	89	1.10195e-05	0.000133407	Dgkz|Ccl3|Ccne1|Mapk15|Plk1|Ciita|Epha4|Pik3cd|Coq8a|Pkmyt1|Pik3cg|Tpk1|Trib3|Pink1|Lyn|Prkd1|Pkm	11	6
T cell chemotaxis	Gene Ontology	GO:0010818	Biological_process	7	11	1.11202e-05	0.00013382	Ccl3|Pik3cd|Pik3cg|Cxcr3|Cxcl11|Cxcl10|Cxcl16	7	0
negative thymic T cell selection	Gene Ontology	GO:0045060	Biological_process	7	11	1.11202e-05	0.00013382	Cd74|Cd28|Dock2|Ptprc|Zap70|Ccr7|Cd3e	7	0
Arp2/3 protein complex	Gene Ontology	GO:0005885	Cellular_component	7	11	1.11202e-05	0.00013382	Arpc3|Arpc2|Arpc5|Arpc4|Arpc1b|Actr3|Actr2	7	0
cellular response to cytokine stimulus	Gene Ontology	GO:0071345	Biological_process	13	53	1.21926e-05	0.000146142	Stat3|Tbk1|Casp1|Ptpn7|Lap3|Itga4|Il18r1|Tcirg1|Ccr7|Hcls1|Il18bp|Ptpn6|Drc1	12	1
intercellular bridge	Gene Ontology	GO:0045171	Cellular_component	15	71	1.269e-05	0.000151801	Tpx2|Kif20b|Usb1|Gstm1|Gstm2|Cep55|Kif23|Foxl2|Klhdc8b|Olfm4|Cdca8|Trim45|Kif20a|Prc1|Hsd3b1	9	6
NIK/NF-kappaB signaling	Gene Ontology	GO:0038061	Biological_process	14	62	1.28238e-05	0.000152885	Psmb9|Psmb10|Birc3|Psmb8|Psme2|Psma5|Psme1|Ripk3|Psma7|Rel|Ikbke|Relb|Nfkb2|Psmb2	14	0
cellular response to organic cyclic compound	Gene Ontology	GO:0071407	Biological_process	12	45	1.28566e-05	0.000152885	Ccl2|Ccl3|Stat3|Stat1|Ccl5|Cyba|Casp8|P2ry13|Tnf|Nod2|Cebpb|Il1b	12	0
negative regulation of I-kappaB kinase/NF-kappaB signaling	Gene Ontology	GO:0043124	Biological_process	12	45	1.28566e-05	0.000152885	Card19|Tnip1|Tank|Stat1|Nfkbid|Tnfaip3|Tnip3|Rhoh|Casp8|Zc3h12a|Pycard|Nlrc3	12	0
chemokine binding	Gene Ontology	GO:0019956	Molecular_function	9	23	1.29827e-05	0.000153778	Lap3|Xcr1|Ccrl2|Cxcr3|Ccr1|Cxcr6|Ccr7|Fgf2|Ccr5	8	1
motile cilium assembly	Gene Ontology	GO:0044458	Biological_process	9	23	1.29827e-05	0.000153778	Foxj1|E2f4|Ccdc40|Cc2d2a|Rsph9|Ccdc39|Zmynd10|Bbof1|Dnaaf3	2	7
endopeptidase activity	Gene Ontology	GO:0004175	Molecular_function	16	81	1.37613e-05	0.000161445	Ctsh|Bace1|Mmel1|Mmp8|Adamts3|Casp1|Psmb10|Pcsk6|Capn5|Psma7|Psmb9|Psmb8|Psma5|Adam17|Psmb2|Furin	13	3
positive regulation of calcium-mediated signaling	Gene Ontology	GO:0050850	Biological_process	8	17	1.37907e-05	0.000161445	Ccl3|Ccl4|Syk|Trat1|Cd3e|Cd4|Zap70|P2rx4	8	0
sterol biosynthetic process	Gene Ontology	GO:0016126	Biological_process	8	17	1.37907e-05	0.000161445	Msmo1|Lbr|Tm7sf2|Prkag2|Dhcr7|Sc5d|Insig1|Ch25h	2	6
eosinophil chemotaxis	Gene Ontology	GO:0048245	Biological_process	8	17	1.37907e-05	0.000161445	Ccl2|Ccl11|Ccl7|Ccl4|Ccl3|Ccl5|Lgals3|Cx3cl1	8	0
actin cytoskeleton organization	Gene Ontology	GO:0030036	Biological_process	24	166	1.40209e-05	0.000163821	Cxcl1|Rac2|Wasf1|Tyrobp|Coro1b|Abr|Coro1a|Pfn1|Nuak2|Arpc5|Rnd1|Rnd2|Rhoh|Rhog|Fgd5|Fgd1|Diaph1|Fgd3|Capza2|Ablim3|Csrp2|Foxj1|Dock2|Dlc1	16	8
drug binding	Gene Ontology	GO:0008144	Molecular_function	15	72	1.46624e-05	0.000170985	Hmgcs1|Mt2|Hmgb2|Lap3|Nampt|Folr1|Pparg|Dhfr|Fasn|Tlr7|Dcaf15|Tlr8|Top2a|P2rx4|Atp1a2	10	5
ion channel binding	Gene Ontology	GO:0044325	Molecular_function	21	133	1.4721e-05	0.000171338	Tspo|Kcne3|Tcaf1|Diaph1|Rims4|Ank1|Cdh5|Grina|Id2|Kcnab3|Kcnab2|Ppp1r9a|Ank3|Pycard|Fgf13|Panx1|Lyn|Bak1|Kcnip3|Pde4b|Cav1	10	11
retinoid metabolic process	Gene Ontology	GO:0001523	Biological_process	14	63	1.49898e-05	0.000173464	Adh7|Sdc1|Sdc2|Sdc3|Sdc4|Napepld|Lpl|Aldh1a1|Gpc3|Apoc2|Lrat|Lcp1|Apoa1|Ar	4	10
positive regulation of dendritic cell antigen processing and presentation	Gene Ontology	GO:0002606	Biological_process	6	7	1.50188e-05	0.000173464	Cd74|Slc11a1|Ccl19|Ccr7|Nod1|Nod2	6	0
CCR5 chemokine receptor binding	Gene Ontology	GO:0031730	Molecular_function	6	7	1.50188e-05	0.000173464	Ccl3|Stat3|Stat1|Ccl4|Ccl5|Nes	5	1
vascular endothelial growth factor production	Gene Ontology	GO:0010573	Biological_process	6	7	1.50188e-05	0.000173464	Adamts3|Hif1a|Il6|Tnf|Adgrg1|Il1b	5	1
postsynaptic density	Gene Ontology	GO:0014069	Cellular_component	31	251	1.52264e-05	0.000175526	Dgkz|Adora2a|Igsf11|Arhgap32|Bmpr2|Stat3|P2rx4|P2rx6|Map1b|Actr2|Foxm1|Ppp1r9a|Arrb2|S100g|Cdh2|Bcas1|Dbnl|Arhgef9|Rps18|Kcnab2|Adgrl1|Pde4b|Camk2n1|Homer2|Mx2|Mx1|Crtc1|Ptk2b|Dlgap1|Rnf112|Lyn	15	16
protein kinase B signaling	Gene Ontology	GO:0043491	Biological_process	11	38	1.54074e-05	0.000176936	Ccl2|Ccl3|Ccl5|Plk3|Cd40|Tnf|Mertk|Il1b|Lox|Kdr|Gas6	9	2
negative regulation of extrinsic apoptotic signaling pathway via death domain receptors	Gene Ontology	GO:1902042	Biological_process	11	38	1.54074e-05	0.000176936	Tnfsf10|Arhgef2|Fasl|Hmgb2|Hmox1|Casp8|Nos3|Tnfaip3|Icam1|Fas|Serpine1	10	1
anaphase-promoting complex-dependent catabolic process	Gene Ontology	GO:0031145	Biological_process	16	82	1.57241e-05	0.00018023	Mad2l1|Aurkb|Psmb10|Plk1|Ube2c|Psma5|Psme2|Psme1|Cdk1|Fbxo5|Psmb9|Psmb8|Aurka|Psmb2|Ecrg4|Psma7	15	1
post-translational protein modification	Gene Ontology	GO:0043687	Biological_process	38	342	1.60872e-05	0.000184041	Socs3|Fbxl16|Il6|Ccnf|Gpc3|C4a|Psmb9|Psmb8|Psmb2|Klhl13|Psmb10|Sdc2|Csf1|Hif1a|Lmo7|Ubd|C3|Ccdc8|Cdh2|Ccna2|Tnfsf13b|Fbxl5|Fbxl7|Klhl42|Psma7|Psma5|Aplp2|Fuca2|Cp|Kctd7|F5|Psme2|Psme1|Fbxo6|Hlf|Itih2|Apoa1|Gas6	23	15
DNA-binding transcription factor activity	Gene Ontology	GO:0003700	Molecular_function	57	607	1.62886e-05	0.000185992	Fos|Thrb|Nfatc2|Mef2c|Prdm5|E2f4|Rel|Nfil3|Nfkb1|Nfkb2|Hey1|Foxp2|Irf2|Etv5|Irf9|Csrnp1|Hif1a|Batf|Homez|Foxo1|Foxm1|Nr5a2|Gata4|Sox5|Klrg1|Bcl3|Mycn|Heyl|Stat4|Stat3|E2f2|Stat1|Klf12|Tbx21|E2f8|Runx3|Hoxa3|Batf3|Sox6|Pbx1|Foxj1|Spi1|Cebpb|Gfi1|Pparg|Egr2|Hoxc5|Zfp41|Ar|Foxl2|Ikzf3|Spn|Plagl2|Mafb|Ikzf1|Maff|Peg3	34	23
fatty-acyl-CoA biosynthetic process	Gene Ontology	GO:0046949	Biological_process	7	12	1.68801e-05	0.0001919	Acaca|Scd2|H2-Ke6|Slc25a1|Scd1|Fasn|Acly	0	7
positive regulation of endothelial cell proliferation	Gene Ontology	GO:0001938	Biological_process	15	73	1.69015e-05	0.0001919	Ccl11|Tek|Bmp6|Il10|Hmgb2|Hif1a|Fgf2|Cyba|Bmpr2|Vegfc|Prkd1|Lrg1|Cav2|Neu1|Kdr	7	8
Ras protein signal transduction	Gene Ontology	GO:0007265	Biological_process	15	73	1.69015e-05	0.0001919	Rasgrp3|Cdkn2a|Ccna2|Shtn1|Rasgrp1|Cdkn1a|Prkd1|Dok2|Dok3|Art4|Dok1|Lat|Grap2|Fgf2|Ralgds	11	4
protein kinase inhibitor activity	Gene Ontology	GO:0004860	Molecular_function	10	31	1.71963e-05	0.000194151	Socs1|Socs3|Gmfg|Cdkn1a|Snca|Tesc|Trib1|Trib2|Trib3|Mapk8ip1	7	3
osteoclast differentiation	Gene Ontology	GO:0030316	Biological_process	10	31	1.71963e-05	0.000194151	Sbno2|Fcer1g|Ostm1|Tyrobp|Snx10|Csf1|Tcirg1|Gpc3|Mitf|Tnf	9	1
vascular endothelial growth factor receptor signaling pathway	Gene Ontology	GO:0048010	Biological_process	14	64	1.74722e-05	0.000196897	Ncf2|Ncf1|Nckap1l|Ncf4|Vav1|Sh2d2a|Prkd1|Cybb|Ptk2b|Cyba|Kdr|Vegfc|Mapkapk2|Elmo2	11	3
DNA-binding transcription repressor activity, RNA polymerase II-specific	Gene Ontology	GO:0001227	Molecular_function	31	253	1.75067e-05	0.000196918	Nfatc2|Pparg|Nfil3|Nfkb1|Zbtb20|Hey1|Foxp2|Klf12|Tfec|Mxd3|Irf8|Jdp2|Foxo1|Mitf|Mkx|Heyl|Lrrfip1|Tbx21|E2f8|Tbx2|Batf3|Sox6|Mxd1|Cebpb|Spi1|Gfi1|Prdm5|Bhlhe41|Spn|Kcnip3|Tcf21	17	14
negative regulation of MAP kinase activity	Gene Ontology	GO:0043407	Biological_process	11	39	1.89048e-05	0.000212248	Bmp7|Prkcd|Ptprj|Ptpn6|Rgs2|Irak3|Il1b|Cd300a|Uchl1|Lyn|Ptpn1	8	3
cellular response to hypoxia	Gene Ontology	GO:0071456	Biological_process	19	114	1.90303e-05	0.000212704	Bmp7|Egln3|Ccna2|S100b|Mgarp|Ptgs2|Slc2a4|Hmox1|Adam8|Kcnk3|Stc1|Hif1a|Icam1|Hlf|Pink1|Pmaip1|Mdm2|Clca1|Pgk1	11	8
positive regulation of macrophage derived foam cell differentiation	Gene Ontology	GO:0010744	Biological_process	8	18	1.90866e-05	0.000212704	Prkch|Csf1|Lpl|Pla2g5|Pf4|Nfkb1|Lcp1|Msr1	5	3
positive regulation of interleukin-17 production	Gene Ontology	GO:0032740	Biological_process	8	18	1.90866e-05	0.000212704	Il21|Ly9|Il12b|Il6|Nod2|Prkcq|Slamf6|Myd88	8	0
negative regulation of vascular associated smooth muscle cell proliferation	Gene Ontology	GO:1904706	Biological_process	8	18	1.90866e-05	0.000212704	Tgfb3|Il10|Cdkn1a|Hmox1|Mef2c|Pparg|Apln|Myocd	3	5
extrinsic component of cytoplasmic side of plasma membrane	Gene Ontology	GO:0031234	Cellular_component	14	65	2.03097e-05	0.000225501	Carmil2|Racgap1|Fgr|Kcnab2|Syk|Ptk2b|Fes|Blk|Hck|Lyn|Cav2|Lck|Rgs1|Zap70	12	2
female pregnancy	Gene Ontology	GO:0007565	Biological_process	16	84	2.04102e-05	0.0002262	Cd38|Ovgp1|Tgfb3|Slc38a3|Fos|Itga2|Nampt|Slc2a1|Itga5|Lep|Lgals9|Ido1|Oxtr|Clic5|Maged2|Nppa	10	6
nuclear body	Gene Ontology	GO:0016604	Cellular_component	35	307	2.10099e-05	0.00023242	Mki67|Sh3bgrl3|Daxx|Tle2|Thrb|Parp11|Prdm5|Zbtb20|Mdm2|Rp2|Cenpi|Fas|Sgo1|Cdt1|Csf1|Hif1a|Hoxc10|Mamld1|Nr5a1|Lat|Dbf4|Gata4|Nmi|Trac|Cdkn1a|Insl6|Elf4|Sp100|Pcna|Gfi1|Aff3|Parp3|Crtc1|Rnf112|Plagl1	23	12
brain development	Gene Ontology	GO:0007420	Biological_process	29	231	2.15144e-05	0.000237565	Acsl3|Abr|Bmpr2|Nes|Ccdc39|Star|Slc38a3|Bak1|Rgs4|Macrod2|Rgs2|Smarca1|Cited1|Cdh2|Hmgcs1|Bcl2l11|Lap3|Kcnk3|Stxbp3|Pitpnm1|Adgrl3|Agtr2|Pbx1|Foxj1|Egr2|Aff2|Arrb2|Adgrg1|Amigo1	9	20
lymphocyte chemotaxis	Gene Ontology	GO:0048247	Biological_process	10	32	2.16079e-05	0.000238161	Ccl2|Ccl11|Ccl7|Ccl4|Ccl3|Ccl19|Ccl5|Adam8|Cx3cl1|Ccl22	10	0
extracellular matrix structural constituent	Gene Ontology	GO:0005201	Molecular_function	21	137	2.18428e-05	0.000240311	Lama1|Lama2|Ltbp4|Ccna2|Col11a1|Col8a2|Efemp1|Arg1|Zp3|Col9a2|Vtn|Npnt|Nid2|Col27a1|Cd4|Mfap2|Srpx2|Pcolce|Tgfbi|Hmcn1|Fgl2	5	16
spindle midzone	Gene Ontology	GO:0051233	Cellular_component	9	25	2.22681e-05	0.000243793	Racgap1|Cenpe|Insl6|Plk1|Aurka|Aurkb|Cdca8|Kif20b|Cdc6	9	0
positive regulation of cell adhesion	Gene Ontology	GO:0045785	Biological_process	12	48	2.22806e-05	0.000243793	Tgm2|Apbb1ip|Bag4|Ccl5|Itga2|Il12b|Adam8|Tnf|Adgrg1|Ccr7|Ptprj|Tnfrsf18	10	2
establishment of protein localization	Gene Ontology	GO:0045184	Biological_process	11	40	2.30689e-05	0.000251505	Cep55|Plk1|Itga2|Trex1|Npnt|Ank3|Whrn|Smyd3|Phldb2|Wdpcp|Mdm2	5	6
centriolar satellite	Gene Ontology	GO:0034451	Cellular_component	17	95	2.31505e-05	0.000251939	Tap1|Fnip2|Tek|Tacc3|Il4ra|Plk1|Hk3|Spag5|Pik3r5|Ccdc113|Cep55|Prkcq|Klhl4|Zmynd10|Dlgap5|Wdr62|Nlrc3	13	4
regulation of blood pressure	Gene Ontology	GO:0008217	Biological_process	14	66	2.35449e-05	0.000254199	Renbp|Enpep|Erap1|Nos3|Ptgs2|Hmox1|Gucy1a1|Pparg|Atp1a2|Lep|Agtr2|Agtrap|P2rx4|Nppa	7	7
phagocytic vesicle	Gene Ontology	GO:0045335	Cellular_component	14	66	2.35449e-05	0.000254199	Pld4|Mpeg1|Evl|Fmnl1|Rab43|Stxbp3|Coro1a|Stxbp4|Nod2|Nmi|Was|Scimp|Zyx|Gsn	12	2
platelet alpha granule lumen	Gene Ontology	GO:0031093	Cellular_component	14	66	2.35449e-05	0.000254199	Igf2|Tgfb3|F5|Tmsb4x|Maged2|Orm1|Fermt3|Serping1|Pf4|Vegfc|Gtpbp2|Srgn|Serpine1|Gas6	7	7
Rac GTPase binding	Gene Ontology	GO:0048365	Molecular_function	13	57	2.36975e-05	0.000254674	Ncf2|Nckap1l|Wasf1|Arhgdig|Fmnl1|Arhgef2|Arhgap4|Arhgdib|Sh3bp1|Noxa1|Was|Elmo2|Cav1	10	3
protein self-association	Gene Ontology	GO:0043621	Molecular_function	13	57	2.36975e-05	0.000254674	Agt|Ccl5|Ctsc|Adam8|Pparg|Syp|Rnf112|Slc2a1|Cd2|Tnfaip3|Myd88|Rsad2|Malt1	9	4
transmembrane transport	Gene Ontology	GO:0055085	Biological_process	34	296	2.38183e-05	0.000255517	Slc16a9|Ano9|Ano4|Slc22a17|Slc16a6|Slco3a1|Psmb9|Psmb8|Slc18a2|Abcd2|Psmb2|Lst1|Psmb10|Mfsd1|Nipa1|Steap1|Slc43a3|Tap1|Abcg1|Slc18b1|Slc10a6|Lrrc8c|Abca6|Psma7|Psma5|Abca9|Gpr155|Slc14a1|Psme2|Psme1|Slc5a6|Slc15a3|Atp6v0e2|Apoa1	20	14
respiratory burst	Gene Ontology	GO:0045730	Biological_process	7	13	2.4898e-05	0.000265681	Cd52|Ncf2|Ncf1|Ncf4|Slc11a1|Cybb|Cyba	7	0
pattern recognition receptor activity	Gene Ontology	GO:0038187	Molecular_function	7	13	2.4898e-05	0.000265681	Clec4e|Tlr2|Nod1|Tlr7|Nod2|Tlr8|Tlr9	7	0
positive regulation of lipid storage	Gene Ontology	GO:0010884	Biological_process	7	13	2.4898e-05	0.000265681	Ikbke|Lpl|Zc3h12a|C3|Nfkb1|Lcp1|Plin5	5	2
necroptotic signaling pathway	Gene Ontology	GO:0097527	Biological_process	6	8	2.52179e-05	0.000268146	Mlkl|Fas|Tlr3|Ripk3|Tnf|Fasl	6	0
condensed chromosome, centromeric region	Gene Ontology	GO:0000779	Cellular_component	6	8	2.52179e-05	0.000268146	Cebpb|Cenpe|Aurkb|Ncapg|Capg|Sgo1	6	0
protein heterodimerization activity	Gene Ontology	GO:0046982	Molecular_function	34	297	2.53488e-05	0.000269063	Aoc3|Mef2c|Atp1a2|Irak3|Top2a|Bdkrb1|Sdcbp2|Hif1a|Bak1|Tenm3|Aurka|Tenm4|Ralgapa2|Abcg1|Abtb2|Bcl2l10|Cebpb|Il12b|Cenpa|Bax|Cav2|Cav1|Bmp6|Fzd4|Bhlhe41|Atp1b2|Cybb|Cyba|Tlr6|Tlr4|Hlf|Cd3d|Cd3e|Mcl1	20	14
cell body	Gene Ontology	GO:0044297	Cellular_component	15	76	2.55392e-05	0.000270608	Pacrg|Pgrmc1|Gnao1|Fcgr2b|Casp8|Cd3e|Tlr2|Ptk2b|Pitpnm1|Mapk8ip1|Pitpnm2|Pink1|Rnf112|P2rx4|Trpv2	8	7
triglyceride biosynthetic process	Gene Ontology	GO:0019432	Biological_process	8	19	2.59889e-05	0.000273451	Gpam|Lpin1|Dgat2|Pnpla3|Mgat3|Lpl|Mogat1|Lcp1	1	7
leukocyte tethering or rolling	Gene Ontology	GO:0050901	Biological_process	8	19	2.59889e-05	0.000273451	Sell|Podxl2|Itga4|Selplg|Lep|Tnf|Vcam1|Madcam1	6	2
nitric oxide mediated signal transduction	Gene Ontology	GO:0007263	Biological_process	8	19	2.59889e-05	0.000273451	Nos2|Nos3|Fpr1|Gucy1a1|Gucy1b1|Agtr2|Klrg1|Ddah1	3	5
establishment or maintenance of cell polarity	Gene Ontology	GO:0007163	Biological_process	12	49	2.65397e-05	0.000278759	Carmil2|Rac2|Ccl4|Rhog|Cap1|Rnd1|Fat1|Rhoh|Actr3|Actr2|Rnd2	10	2
extrinsic apoptotic signaling pathway in absence of ligand	Gene Ontology	GO:0097192	Biological_process	10	33	2.69559e-05	0.000282638	Bcl2l11|Casp3|Lcn2|Fas|Bax|Bak1|Mcl1|Il1a|Il1b|Bcl2l10	9	1
cellular response to hydrogen peroxide	Gene Ontology	GO:0070301	Biological_process	14	67	2.72245e-05	0.000284466	Pcna|Pdgfd|Sirpa|Il18rap|Lcn2|Foxo1|Tnfaip3|Prkcd|Il6|Cdk1|Ripk3|Mapk13|Map1lc3a|Mdm2	11	3
response to cAMP	Gene Ontology	GO:0051591	Biological_process	11	41	2.80026e-05	0.000291082	Tek|Stat1|Fos|Sdc1|Cdo1|Mmp19|Ptk2b|Pla2g5|Cited1|Agt|Ldha	5	6
amino acid transport	Gene Ontology	GO:0006865	Biological_process	11	41	2.80026e-05	0.000291082	Slc38a3|Slc6a15|Slc7a7|Slc7a4|Slc7a10|Slc36a1|Slc7a2|Sit1|Slc43a2|Slc16a10|Slc6a14	7	4
steroid biosynthetic process	Gene Ontology	GO:0006694	Biological_process	9	26	2.87098e-05	0.00029792	Star|Prlr|Cyp51|Hsd3b1|Fdxr|Hsd17b1|Srd5a1|Fdft1|Pbx1	0	9
cellular response to leukemia inhibitory factor	Gene Ontology	GO:1990830	Biological_process	17	97	2.92692e-05	0.000301134	Sbno2|Insl6|Fzd4|Spock2|Socs3|Prdm5|Snx10|B3gnt2|Pfkp|Laptm5|Vegfc|Pml|Nr5a2|Icam1|Kat6b|Pcolce|Lrat	9	8
cellular response to insulin stimulus	Gene Ontology	GO:0032869	Biological_process	17	97	2.92692e-05	0.000301134	Trarg1|Slc2a4|Star|Slc39a14|Stat1|Lpin1|Insig1|Tbc1d4|Irs1|Foxo1|Lep|Pparg|Apobec1|Trib3|Gpt|Srd5a1|Pkm	5	12
sarcolemma	Gene Ontology	GO:0042383	Cellular_component	17	97	2.92692e-05	0.000301134	Lama2|Des|Dmd|Slc8b1|Sntb1|Ccdc78|Muc1|Slc2a4|Slc2a1|Cib2|Ank1|Sgcd|Ank3|Dag1|Cdh2|Cav2|Cav1	4	13
collagen catabolic process	Gene Ontology	GO:0030574	Biological_process	11	42	3.38208e-05	0.000346189	Mmp15|Mmp10|Adamts3|Adamts2|Ctsb|Ctsd|Mmp19|Mmp28|Mmp8|Prtn3|Furin	8	3
multivesicular body	Gene Ontology	GO:0005771	Cellular_component	11	42	3.38208e-05	0.000346189	Cd74|Gja1|Slc2a4|Bace1|Psap|Zp2|Sftpd|Atp13a2|Bst2|Lrat|Cst7	6	5
DNA replication	Gene Ontology	GO:0006260	Biological_process	20	131	3.56891e-05	0.000363439	Mcm10|Cdk1|Rfc5|Mcm2|Junb|Cdt1|Mcm5|Lat|Pole|Fen1|Rrm2|Chaf1b|Cdc45|Pclaf|Mcm3|Tnfsf13b|Trex1|Dbf4|Cdc6|Fam111a	20	0
G protein-coupled purinergic nucleotide receptor signaling pathway	Gene Ontology	GO:0035589	Biological_process	7	14	3.58074e-05	0.000363439	P2ry14|P2ry10|P2ry13|Gpr171|Ptafr|P2ry2|P2ry6	7	0
interleukin-1 beta production	Gene Ontology	GO:0032611	Biological_process	7	14	3.58074e-05	0.000363439	Nlrp3|Casp1|Gbp5|Tlr6|Tlr4|Pycard|Il1b	7	0
cysteine-type endopeptidase activity involved in apoptotic process	Gene Ontology	GO:0097153	Molecular_function	7	14	3.58074e-05	0.000363439	Casp7|Casp4|Casp3|Casp1|Casp8|Casp12|Pycard	7	0
protein C-terminus binding	Gene Ontology	GO:0008022	Molecular_function	25	189	3.58812e-05	0.000363576	Mki67|Pparg|Coro1a|Magi1|Top2a|Mad2l1|Sdc1|Sdcbp2|Rad51|Ppp1r9a|Cited1|Lck|Nmi|Ncf2|Dbnl|Hspb7|Kcnk3|Pfkm|Pcna|Lama1|Ciita|Ptk2b|Mid1ip1|Efhc1|Fbln5	14	11
protein tyrosine kinase activity	Gene Ontology	GO:0004713	Molecular_function	16	89	3.79404e-05	0.000383796	Tek|Btk|Zap70|Syk|Lck|Fgr|Fgfr3|Ptk2b|Fes|Blk|Fads1|Hck|Tyk2|Lyn|Kdr|Jak3	11	5
spindle pole	Gene Ontology	GO:0000922	Cellular_component	19	121	3.94403e-05	0.000398301	Tpx2|Bex4|Prc1|Poc1a|Spdl1|Plk1|Efhc1|Plk3|Tacc3|Kntc1|Psrc1|Mtcl1|Mad2l1|Ttc28|Kif11|Wdr62|Fry|Sgo1|Cdc6	14	5
regulation of tumor necrosis factor production	Gene Ontology	GO:0032680	Biological_process	6	9	4.03283e-05	0.000404558	Sirpa|Cd47|Trex1|Zfp36|Ltf|Mapkapk2	6	0
regulation of T cell activation	Gene Ontology	GO:0050863	Biological_process	6	9	4.03283e-05	0.000404558	Ccl5|Pag1|Trex1|Cd4|Cgas|Lat	6	0
positive regulation of sequestering of triglyceride	Gene Ontology	GO:0010890	Biological_process	6	9	4.03283e-05	0.000404558	Fitm2|Lpl|Lcp1|Plin5|Plin2|Cidea	2	4
NLRP3 inflammasome complex	Gene Ontology	GO:0072559	Cellular_component	6	9	4.03283e-05	0.000404558	Casp4|Nlrp3|Casp1|Gsdmd|Casp12|Pycard	6	0
intrinsic apoptotic signaling pathway in response to DNA damage	Gene Ontology	GO:0008630	Biological_process	11	43	4.06514e-05	0.000405774	Fnip2|Bcl2l11|Bcl2l10|Hmox1|Bax|Bak1|Tnf|Mcl1|Ikbke|Pml|Tnfrsf1b	10	1
monocyte chemotaxis	Gene Ontology	GO:0002548	Biological_process	11	43	4.06514e-05	0.000405774	Ccl2|Ccl11|Ccl7|Ccl4|Ccl3|Ccl19|Ccl5|Il6|Lgals3|Cx3cl1|Ccl22	11	0
response to cold	Gene Ontology	GO:0009409	Biological_process	10	35	4.11121e-05	0.000409018	Tmem135|Plac8|Fos|Casp8|Pparg|Lpl|Cxcl10|Ucp2|Ucp3|Lcp1	6	4
mitotic sister chromatid segregation	Gene Ontology	GO:0000070	Biological_process	10	35	4.11121e-05	0.000409018	Ncapg2|Nusap1|Plk1|Sgo1|Spag5|Mad2l1|Espl1|Cdca8|Ndc80|Kifc1	10	0
microvillus	Gene Ontology	GO:0005902	Cellular_component	14	70	4.14636e-05	0.000411836	Aoc3|Tek|Espn|Myo1g|Cd44|Bbs2|Clic4|Myo6|Msn|Vcam1|Oxtr|Atp6v1b2|Clca1|Nmi	8	6
G2/M transition of mitotic cell cycle	Gene Ontology	GO:0000086	Biological_process	20	133	4.31819e-05	0.000427494	Cdkn2b|Ccnb2|Ccna2|Cdk1|Plk1|Ajuba|Wnt10b|Fbxl7|Plk3|Melk|Prkar2b|Foxm1|Pkmyt1|Cdkn1a|Tpd52l1|Tuba4a|Cntrl|Dlc1|Nes|Aurka	12	8
spindle	Gene Ontology	GO:0005819	Cellular_component	19	122	4.35685e-05	0.000430614	Tpx2|Stx1b|Shcbp1|Spag8|Klhl42|Plk1|Haspin|Arhgef2|Psrc1|Kif23|Kif15|Aurka|Fbxo5|Aurkb|Prc1|Mid1|Kif20a|Kif2c|Kif11	17	2
GTPase activity	Gene Ontology	GO:0003924	Molecular_function	35	320	4.55742e-05	0.000448965	Rac2|Gnb5|Gbp7|Gbp5|Gbp4|Tuba4a|Rgs1|Rab5c|Mmut|Gnao1|Gbp3|Rgs4|Rnd1|Rnd2|Rhoh|Arhgdib|Gna13|Rgs2|Rhog|Rab43|Rasl10a|Gna15|Septin1|Gngt2|Gtpbp2|Gimap7|Irgm1|Rgs16|Mx2|Rap1b|Efna1|Mx1|Rab19|Rnf112|Gnai1	26	9
C-C chemokine receptor activity	Gene Ontology	GO:0016493	Molecular_function	8	21	4.6135e-05	0.000452693	Lap3|Xcr1|Ccrl2|Cxcr3|Ccr1|Cxcr6|Ccr7|Ccr5	8	0
cell adhesion mediated by integrin	Gene Ontology	GO:0033627	Biological_process	8	21	4.6135e-05	0.000452693	Itgb2|Itga2|Itga5|Adam9|Icam1|Adam17|Vtn|Itgbl1	6	2
cysteine-type peptidase activity	Gene Ontology	GO:0008234	Molecular_function	9	28	4.64031e-05	0.000452693	Ctsh|Casp7|Arg1|Ctsb|Ctsc|Casp8|Ctsz|Espl1|Ctsw	9	0
positive regulation of release of cytochrome c from mitochondria	Gene Ontology	GO:0090200	Biological_process	9	28	4.64031e-05	0.000452693	Tnfsf10|Bcl2l11|Plaur|Bid|Bax|Bak1|Pycard|Pink1|Pmaip1	8	1
cellular response to virus	Gene Ontology	GO:0098586	Biological_process	9	28	4.64031e-05	0.000452693	Il21|Ccl19|Adar|Il6|Lgals9|Lgals8|Ikbke|Zc3h12a|Irgm1	9	0
extracellular matrix binding	Gene Ontology	GO:0050840	Molecular_function	9	28	4.64031e-05	0.000452693	Olfml2a|Ccna2|Spock2|Vtn|Clec14a|Adgrg1|Tgfbi|Smoc1|Col11a1	2	7
mitotic cell cycle	Gene Ontology	GO:0000278	Biological_process	20	134	4.74298e-05	0.000461696	Tpx2|Kif15|Plk1|Cenpe|Haspin|Cdt1|Pkmyt1|Kif22|Prdm5|Pole|Kif11|Fbxl7|Cit|Tuba4a|Aurka|Wdhd1|Ndc80|Plk3|Cdc6|Setdb2	18	2
regulation of insulin secretion	Gene Ontology	GO:0050796	Biological_process	14	71	4.74791e-05	0.000461696	Rapgef4|Nos2|Slc8b1|Ccl5|Ifng|Slc2a1|Syt7|Il6|Hk2|Tnf|Tcirg1|Hadh|Il1b|Lep	10	4
negative regulation of cell adhesion	Gene Ontology	GO:0007162	Biological_process	11	44	4.86363e-05	0.000470671	Plxnb1|Lpxn|Arhgdig|Plxna3|Plxna2|Plxna4|Adamdec1|Rnd1|Arhgdib|Tgfbi|Sema4d	6	5
extrinsic apoptotic signaling pathway	Gene Ontology	GO:0097191	Biological_process	11	44	4.86363e-05	0.000470671	Tnfrsf1b|Ifng|Fas|Cd27|Casp8|Tlr3|Tnf|Bax|Fasl|Pml|P2rx7	11	0
DNA binding	Gene Ontology	GO:0003677	Molecular_function	94	1209	5.0006e-05	0.000481606	Cers6|Tnfaip3|Kif22|Peg10|Top2a|Irf2|Irf1|Irf7|Arid5a|Zfp36|Helz2|Smarca1|Smarca2|Klrg1|Homez|Adar|Cenpa|Sox6|Pbx1|Cebpb|Ifih1|Lbr|Plscr1|Ciita|Zfp2|Pole|Plagl1|Parpbp|Kif4|Thrb|Pparg|Kat6b|Cbx2|Eepd1|Foxp2|Onecut2|Cdt1|Lep|Gata4|Setdb2|Stat3|Oasl1|Tbx2|Ltf|Esr2|Foxj1|Dhx58|Tshz2|Sox12|Sp140|Colec11|Tlr8|Mki67|Zbtb41|Prf1|Klf12|Strbp|Etv5|Nupr1|Nr5a2|Nr5a1|Aplp2|Wdhd1|Nr1h3|Nfatc2|E2f4|E2f2|E2f8|…	54	40
release of sequestered calcium ion into cytosol	Gene Ontology	GO:0051209	Biological_process	10	36	5.02964e-05	0.000481606	Tpcn2|Ccl19|Mcoln2|Xcr1|Lck|Plcg2|Ptprc|Ccr7|Fgf2|P2rx7	9	1
positive regulation of glial cell proliferation	Gene Ontology	GO:0060252	Biological_process	7	15	5.03542e-05	0.000481606	Prkch|Etv5|Il6|Tnf|Il1b|Tspo|Lyn	7	0
CXCR chemokine receptor binding	Gene Ontology	GO:0045236	Molecular_function	7	15	5.03542e-05	0.000481606	Cxcl1|Cxcl2|Cxcl9|Pf4|Cxcl11|Cxcl10|Cxcl13	6	1
negative regulation of bone resorption	Gene Ontology	GO:0045779	Biological_process	7	15	5.03542e-05	0.000481606	Cd38|Ubash3b|Inpp5d|Tnfaip3|Il6|Tnfrsf11b|P2rx7	7	0
positive regulation of membrane protein ectodomain proteolysis	Gene Ontology	GO:0051044	Biological_process	7	15	5.03542e-05	0.000481606	Tnfrsf1b|Ifng|Adam8|Adam9|Tnf|Il1b|Furin	7	0
phagolysosome	Gene Ontology	GO:0032010	Cellular_component	5	5	5.06449e-05	0.000481606	Ncf2|Ncf1|Pla2g5|Adam8|Ncf4	4	1
CXCR3 chemokine receptor binding	Gene Ontology	GO:0048248	Molecular_function	5	5	5.06449e-05	0.000481606	Cxcl11|Cxcl10|Cxcl13|Pf4|Cxcl9	4	1
toll-like receptor 7 signaling pathway	Gene Ontology	GO:0034154	Biological_process	5	5	5.06449e-05	0.000481606	Unc93b1|Pik3ap1|Tlr7|Havcr2|Scimp	5	0
regulation of interferon-gamma production	Gene Ontology	GO:0032649	Biological_process	5	5	5.06449e-05	0.000481606	Cd47|Isg15|Ripk3|Sirpa|Ccr7	5	0
regulation of tumor necrosis factor-mediated signaling pathway	Gene Ontology	GO:0010803	Biological_process	9	29	5.82392e-05	0.000551215	Traf1|Syk|Birc3|Tnfaip3|Tnf|Casp8|Sppl2a|Pycard|Rnf31	9	0
iron ion homeostasis	Gene Ontology	GO:0055072	Biological_process	9	29	5.82392e-05	0.000551215	Slc11a1|Hmox1|Fbxl5|Slc25a37|B2m|Hlf|Steap1|Heph|Cp	7	2
negative regulation of cell growth	Gene Ontology	GO:0030308	Biological_process	19	125	5.83531e-05	0.000551428	Bdkrb1|Gja1|Gdf9|Cdkn2a|Esr2|Crlf3|Cdkn2d|Prdm11|Cdkn1a|Psrc1|Pparg|Bmpr2|Bst2|Pml|Agtr2|Smarca2|Nppa|Ptprj|Btg1	11	8
Arp2/3 complex-mediated actin nucleation	Gene Ontology	GO:0034314	Biological_process	8	22	6.02857e-05	0.000567024	Arpc3|Arpc2|Arpc5|Arpc4|Whamm|Arpc1b|Actr3|Actr2	8	0
negative regulation of neurogenesis	Gene Ontology	GO:0050768	Biological_process	8	22	6.02857e-05	0.000567024	Ccl11|Hk3|Arhgef2|Il6|B2m|Tnf|Aplp2|Il1b	7	1
exocytosis	Gene Ontology	GO:0006887	Biological_process	16	93	6.04278e-05	0.000567475	Ccl3|Stx1b|Sytl3|Exoc3l|Ccl5|Rph3al|Sytl4|Lin7b|Tnfaip2|Stx11|Ccr1|Exoc3l4|Myo1g|Stxbp6|Rims4|Ank1	9	7
tumor necrosis factor-activated receptor activity	Gene Ontology	GO:0005031	Molecular_function	6	10	6.19156e-05	0.000579641	Tnfrsf1b|Plekhg5|Fas|Tnfrsf14|Tnfrsf4|Tnfrsf18	5	1
activation of GTPase activity	Gene Ontology	GO:0090630	Biological_process	17	104	6.35066e-05	0.000593614	Arhgap45|Foxj1|Rasgrp1|Tiam2|Tbc1d9|Rhog|Ccr7|Tbc1d4|Abr|Ptk2b|Gpr65|Arhgap25|Gmip|Arhgap29|Tbc1d10c|Cxcl13|Ralgapa2	12	5
small GTPase mediated signal transduction	Gene Ontology	GO:0007264	Biological_process	16	94	6.76162e-05	0.000630074	Rasgrp3|Hacd3|Tiam2|Rasl10a|Vav1|Dock2|Hmox1|Rassf4|Abr|Rapgef4|Rnd1|Arhgap32|Arhgap18|Dock10|Bcar3|Rnd2	7	9
regulation of gene expression	Gene Ontology	GO:0010468	Biological_process	28	235	6.77589e-05	0.00063043	Sirpa|Prdm11|Il10|Trim21|Prdm5|Mefv|Lox|Igf2bp2|Tspan8|Mok|Epm2a|Stx1b|Tob1|Tmprss4|Hif1a|Tcirg1|Mapk15|Mapk13|Zc3h12a|Aif1|Zfp462|Txk|Aff3|Aff2|Tapbp|Ptprc|Pierce1|Drc1	17	11
negative regulation of fat cell differentiation	Gene Ontology	GO:0045599	Biological_process	11	46	6.87108e-05	0.000638301	Zfpm2|Wnt10b|Trib3|Jdp2|Zadh2|Il6|Tlcd3b|Foxo1|Tnf|Trib2|Insig1	4	7
toll-like receptor 9 signaling pathway	Gene Ontology	GO:0034162	Biological_process	7	16	6.94046e-05	0.00064178	Tlr9|Pik3ap1|Tlr7|Unc93b1|Tlr8|Myd88|Havcr2	7	0
positive regulation of T cell activation	Gene Ontology	GO:0050870	Biological_process	7	16	6.94046e-05	0.00064178	Ccl2|Sirpa|Cd47|Lck|Prkcq|Pycard|Ccdc88b	7	0
positive regulation of heterotypic cell-cell adhesion	Gene Ontology	GO:0034116	Biological_process	7	16	6.94046e-05	0.00064178	Bmp7|Il10|Cd44|Skap1|Tnf|Il1b|Lck	6	1
positive regulation of endothelial cell migration	Gene Ontology	GO:0010595	Biological_process	12	55	7.01319e-05	0.000646522	Tek|Scarb1|Rassf4|Prkd1|Ptk2b|Bmpr2|Kdr|Zc3h12a|Grn|Smoc2|Fgf2|Fgf1	4	8
regulation of cyclin-dependent protein serine/threonine kinase activity	Gene Ontology	GO:0000079	Biological_process	11	55	7.01319e-05	0.000646522	Cdkn2b|Ccnb2|Ccna2|Cdkn2d|Cdkn3|Cdkn1a|Ccne1|Pkmyt1|Ccnf|Mcm2|Cdc6	10	1
DNA replication initiation	Gene Ontology	GO:0006270	Biological_process	9	30	7.25189e-05	0.000666489	Mcm10|Ccne1|Mcm5|Lat|Pole|Mcm3|Mcm2|Cdc45|Cdc6	9	0
mitogen-activated protein kinase binding	Gene Ontology	GO:0051019	Molecular_function	9	30	7.25189e-05	0.000666489	Ptprj|Dusp10|Tnip1|Arrb2|Dusp5|Ptafr|Dusp6|Mapkapk2|Dusp2	9	0
ADP binding	Gene Ontology	GO:0043531	Molecular_function	10	38	7.39846e-05	0.000678924	Tap1|Abcg1|Prkag2|Myo6|Me1|Myo9b|Coq8a|Pkm|Apaf1|Pgk1	6	4
ciliary basal body	Gene Ontology	GO:0036064	Cellular_component	21	151	7.74432e-05	0.000709141	Ccdc65|Fam161a|Dzip1l|Rp2|Poc1a|Cfap157|Ccdc170|Rpgr|Saxo2|Bbs2|Pifo|Ccdc113|Cfap126|Spaca9|Mapk15|Ppp1r32|Cfap70|Cdc45|Bbof1|Traf3ip1|Whrn	3	18
inflammatory response to antigenic stimulus	Gene Ontology	GO:0002437	Biological_process	8	23	7.78656e-05	0.000709141	Il2ra|Rasgrp1|Il1rn|Hmgb2|Trex1|Cd68|Il36a|Il36g	8	0
positive regulation of apoptotic signaling pathway	Gene Ontology	GO:2001235	Biological_process	8	23	7.78656e-05	0.000709141	Ctsh|Adora2a|Ctsc|Maged1|Tpd52l1|Prkcd|Fas|Apaf1	6	2
negative regulation of T cell receptor signaling pathway	Gene Ontology	GO:0050860	Biological_process	8	23	7.78656e-05	0.000709141	Dgkz|Ubash3a|Cd160|Sh2d1a|Ptprj|Lgals3|Ptpn6|Ptpn22	8	0
cellular senescence	Gene Ontology	GO:0090398	Biological_process	8	23	7.78656e-05	0.000709141	Cdkn2b|Cdkn2a|Cdkn1a|Id2|Prkcd|Tbx2|Pml|Ecrg4	5	3
regulation of actin cytoskeleton organization	Gene Ontology	GO:0032956	Biological_process	14	75	7.98364e-05	0.0007249	Twf2|Rac2|Rhog|Dixdc1|Prkcd|Rnd1|Rnd2|Rhoh|Bst1|Sh3bp1|Bst2|Coro1a|Dlc1|Arhgap18	10	4
response to activity	Gene Ontology	GO:0014823	Biological_process	11	47	8.11621e-05	0.000735829	Hadh|Star|Bmp6|Il10|Lap3|Cry2|Il6|Cdk1|Cyba|Lep|Ucp3	5	6
growth cone	Gene Ontology	GO:0030426	Cellular_component	20	140	8.16659e-05	0.000739285	Orai2|Stmn4|Map1b|Arhgap4|Tiam2|Shtn1|Prex1|Basp1|Adgrl1|Itga4|Ptk2b|Arpc5|Pink1|Ctsz|Twf2|Whrn|Snca|Fgf13|Ndrg2|Kif20b	12	8
protein localization to plasma membrane	Gene Ontology	GO:0072659	Biological_process	21	152	8.42369e-05	0.000760638	Fyb|Trarg1|Fcer1g|Lrp6|Bag4|Ehd1|Cacnb2|Skap1|Ttc7|Mrap|Tesc|Tspan32|Ank1|Tnf|Ank3|Fgf13|Pram1|Cdh2|Kcnip3|Hycc1|Gas6	9	12
protein domain specific binding	Gene Ontology	GO:0019904	Molecular_function	28	239	8.8111e-05	0.000789599	Plaur|Id3|Apobec1|Chaf1b|Dbnl|Mdm2|Tfdp2|Lin7b|Epb41l5|Hif1a|Prkar2b|Acsl3|Ppp1r9a|Ipcef1|Homer2|M6pr|Tgm2|E2f4|Ccna2|Basp1|Stx1b|Il1b|Sp100|Hmgb2|Cd40|Arrb2|Dixdc1|Ikzf1	19	9
protein phosphatase binding	Gene Ontology	GO:0019903	Molecular_function	15	86	8.86584e-05	0.000789599	Mvp|Stat3|Sirpa|Tbk1|Ank1|Skap1|Pparg|Kcnn4|Jak3|Ikbke|Lgals3|Cadm4|Cdh2|Cdh5|Lck	10	5
insulin receptor signaling pathway	Gene Ontology	GO:0008286	Biological_process	15	86	8.86584e-05	0.000789599	Igf2|Atp6v0c|Slc39a14|Irs1|Nampt|Tcirg1|Foxo1|Pdk2|Soga1|Stxbp4|Atp6v0e2|Cav2|Ptpn1|Bcar3|Atp6v1b2	6	9
ephrin receptor signaling pathway	Gene Ontology	GO:0048013	Biological_process	14	86	8.86584e-05	0.000789599	Ephb6|Actr2|Arpc2|Sdc2|Epha4|Efna1|Arpc4|Arhgef28|Chn1|Arpc5|Arpc1b|Actr3|Lyn|Arpc3	8	6
positive regulation of bone mineralization	Gene Ontology	GO:0030501	Biological_process	10	39	8.90044e-05	0.000789599	Bmp7|Bmp6|Tgfb3|Ccna2|Wnt10b|Mef2c|Bmpr1b|Isg15|Bmpr2|P2rx7	3	7
positive regulation of blood vessel endothelial cell migration	Gene Ontology	GO:0043536	Biological_process	10	39	8.90044e-05	0.000789599	Nos3|Tmsb4x|Cd40|Hif1a|P2rx4|Vegfc|Adam17|Prkd1|Fgf2|Kdr	5	5
response to peptidoglycan	Gene Ontology	GO:0032494	Biological_process	5	6	8.91884e-05	0.000789599	Il6|Irak3|Card9|C5ar1|Irf5	5	0
cellular response to nutrient	Gene Ontology	GO:0031670	Biological_process	5	6	8.91884e-05	0.000789599	Cdkn2b|Lcp1|Lpl|Hmox1|Pdk2	2	3
negative regulation of B cell activation	Gene Ontology	GO:0050869	Biological_process	5	6	8.91884e-05	0.000789599	Samsn1|Fcgr2b|Tbc1d10c|Tnfaip3|Foxj1	4	1
AIM2 inflammasome complex	Gene Ontology	GO:0097169	Cellular_component	5	6	8.91884e-05	0.000789599	Pycard|Casp12|Aim2|Casp4|Casp1	5	0
T-helper 17 cell lineage commitment	Gene Ontology	GO:0072540	Biological_process	5	6	8.91884e-05	0.000789599	Il6|Slamf6|Stat3|Ly9|Batf	5	0
maintenance of blood-brain barrier	Gene Ontology	GO:0035633	Biological_process	8	31	8.96298e-05	0.000791183	Gja1|Lama2|Tjp1|Dmd|Ptgs2|Il6|Cdh5|Cldn5	2	6
anchored component of plasma membrane	Gene Ontology	GO:0046658	Cellular_component	9	31	8.96298e-05	0.000791183	Cd160|Efna1|Gpc3|Nod1|Cd2|Nod2|Rtn4rl1|Eepd1|Rtn4rl2	5	4
interleukin-2-mediated signaling pathway	Gene Ontology	GO:0038110	Biological_process	6	11	9.18212e-05	0.000802304	Il2ra|Il2rb|Il2rg|Syk|Ptk2b|Jak3	6	0
axonemal dynein complex assembly	Gene Ontology	GO:0070286	Biological_process	6	11	9.18212e-05	0.000802304	Ccdc65|Ccdc39|Ccdc40|Dnaaf3|Drc1|Spag1	1	5
positive regulation of granulocyte macrophage colony-stimulating factor production	Gene Ontology	GO:0032725	Biological_process	6	11	9.18212e-05	0.000802304	Rigi|Il12b|Gda|Rasgrp1|Il1b|Tlr9	6	0
positive thymic T cell selection	Gene Ontology	GO:0045059	Biological_process	6	11	9.18212e-05	0.000802304	Cd74|Dock2|Ptprc|Zap70|Cd3d|Cd3e	6	0
positive regulation of macrophage activation	Gene Ontology	GO:0043032	Biological_process	7	17	9.39529e-05	0.000816199	Il1rl1|Il4ra|Il10|Tlr6|Tlr4|Pla2g4a|Havcr2	7	0
astrocyte activation	Gene Ontology	GO:0048143	Biological_process	7	17	9.39529e-05	0.000816199	Adora2a|Bace2|Ifng|Fpr2|Tnf|C5ar1|Il1b	6	1
dendritic cell chemotaxis	Gene Ontology	GO:0002407	Biological_process	7	17	9.39529e-05	0.000816199	Ccl5|Ccl19|Lap3|Pik3cg|Ccr1|Ccr5|Ccr7	7	0
regulation of extrinsic apoptotic signaling pathway via death domain receptors	Gene Ontology	GO:1902041	Biological_process	7	17	9.39529e-05	0.000816199	Tnfsf10|Fas|Tmc8|Casp8|Fasl|Lgals3|Sp100	7	0
negative regulation of G2/M transition of mitotic cell cycle	Gene Ontology	GO:0010972	Biological_process	12	57	9.44025e-05	0.000817748	Miip|Psmb10|Psmb8|Psme2|Fbxl7|Psme1|Psma7|Psmb9|Gpr132|Psma5|Psmb2|Aurka	11	1
lipid storage	Gene Ontology	GO:0019915	Biological_process	8	24	9.94932e-05	0.000859376	Plin5|B4galnt1|Dgat2|Fitm2|Cav1|Plin2|Apoa1|Cidea	2	6
positive regulation of activated T cell proliferation	Gene Ontology	GO:0042104	Biological_process	8	24	9.94932e-05	0.000859376	Igf2|Il2ra|Gpam|Il12rb1|Il27ra|Il12b|Tnfsf9|Pycard	6	2
protein polyubiquitination	Gene Ontology	GO:0000209	Biological_process	30	267	9.97064e-05	0.000859985	Ube2c|Fbxl16|Ccnf|Psmb9|Psmb8|Mdm2|Trim2|Psmb2|Arel1|Epm2a|Psmb10|Lmo7|Ube2l6|Dcaf15|Rnf19b|Rnf213|Fbxl5|Fbxl7|Klhl42|Psma7|Psma5|Rnf31|Dtx3l|Psme2|Trim21|Psme1|Rnf114|Rnf115|Fbxo6|Tnfsf13b	24	6
collagen binding	Gene Ontology	GO:0005518	Molecular_function	13	67	0.000101037	0.000870219	Nid2|Cd44|Ctsb|Adam9|Pcolce|P3h4|Adgrg1|Fads1|Tgfbi|Lox|Vtn|Itga2|Coch	6	7
spermatogenesis	Gene Ontology	GO:0007283	Biological_process	40	404	0.000101923	0.000876599	Txnrd3|Adamts2|Racgap1|Mns1|Parp11|Tspan8|Asf1b|Bcl2l10|Nme5|Cip2a|Gamt|Cfap69|Nlrp14|Rgs2|Adig|Syne1|Lgr4|Bcl2l11|Poc1a|Gja1|Tex15|Meig1|Adam17|Ggt1|Mertk|Spata6l|Serpina5|Foxj1|Inpp5b|B4galnt1|Spag8|Birc3|Spa17|Zfp41|Rnf114|Ar|Jag2|Trip13|Sycp3|Kifc1	16	24
negative regulation of protein binding	Gene Ontology	GO:0032091	Biological_process	13	77	0.000102233	0.000878013	Epb41l5|Cdkn1a|Tmc8|Prkcd|Bax|Ifit2|Aurka|Ctsz|Mrap|Aurkb|Nes|Ifit1|Cav1	9	4
activation of JUN kinase activity	Gene Ontology	GO:0007257	Biological_process	10	40	0.000106529	0.000913606	Map4k1|Daxx|Hacd3|Cd40lg|Syk|Ccl19|Ripk2|Mlkl|Dbnl|Ptpn1	9	1
positive regulation of erythrocyte differentiation	Gene Ontology	GO:0045648	Biological_process	9	32	0.000110002	0.000939377	Nckap1l|Inpp5d|Stat1|Fam210b|Hmgb2|Id2|Hif1a|Isg15|Stat3	8	1
plasma membrane raft	Gene Ontology	GO:0044853	Cellular_component	9	32	0.000110002	0.000939377	Itgb2|Skap1|Selplg|Dag1|Cd8a|Lcp2|Cdh2|Prtn3|Itgam	7	2
cholesterol binding	Gene Ontology	GO:0015485	Molecular_function	11	49	0.000111928	0.000953126	Osbpl10|Abcg1|Star|Tspo|Npc2|Acat2|Syp|Cav1|Osbpl6|Apoa1|Nr1h3	4	7
peptidyl-tyrosine dephosphorylation	Gene Ontology	GO:0035335	Biological_process	16	99	0.000116001	0.000986418	Ptpn22|Ptpru|Ubash3b|Dusp10|Cdkn3|Ptprj|Ptprz1|Ptprd|Ptprc|Dusp5|Dusp14|Ptpn1|Dusp6|Ptpn7|Ptpn6|Dusp2	13	3
peptidoglycan binding	Gene Ontology	GO:0042834	Molecular_function	7	18	0.000125127	0.00105954	Nlrp3|Tlr2|Pglyrp2|Pglyrp1|Nod1|Nod2|Ighm	6	1
negative regulation of interleukin-8 production	Gene Ontology	GO:0032717	Biological_process	7	18	0.000125127	0.00105954	Ptpn22|Anxa4|Il10|Tmsb4x|Tlr6|Tlr9|Bcl3	7	0
negative regulation of osteoclast differentiation	Gene Ontology	GO:0045671	Biological_process	8	25	0.00012586	0.00106425	Ccl3|Ubash3b|Inpp5d|Tlr4|Tlr3|Tmem178|Lilra6|Mafb	7	1
serine-type endopeptidase activity	Gene Ontology	GO:0004252	Molecular_function	22	169	0.00012627	0.00106622	Pcsk6|Adam8|Capn5|Prtn3|Furin|Ctsh|Mmp8|Hp|Ctsc|Tmprss4|Rhbdl1|Rhbdf2|Hgfac|Gzma|Gzmb|Gzmk|Ltf|F10|C1rl|F7|Cfb|Cap1	20	2
protein tyrosine phosphatase activity	Gene Ontology	GO:0004725	Molecular_function	16	100	0.000128676	0.00108502	Ptpn22|Ptpru|Ubash3b|Dusp10|Cdkn3|Ptprj|Ptprz1|Ptprd|Ptprc|Dusp5|Dusp14|Ptpn1|Dusp6|Ptpn7|Ptpn6|Dusp2	13	3
protein mono-ADP-ribosylation	Gene Ontology	GO:0140289	Biological_process	6	12	0.000132172	0.00110216	Parp9|Parp14|Parp12|Parp10|Parp3|Parp11	6	0
C21-steroid hormone biosynthetic process	Gene Ontology	GO:0006700	Biological_process	6	12	0.000132172	0.00110216	Cyp11a1|Star|Ar|Fdxr|Fdx1|Tspo	1	5
negative regulation of peptidyl-tyrosine phosphorylation	Gene Ontology	GO:0050732	Biological_process	6	12	0.000132172	0.00110216	Lrrk1|Prkcd|Samsn1|Cadm4|Sema4d|Ptpn6	5	1
negative regulation of immune response	Gene Ontology	GO:0050777	Biological_process	6	12	0.000132172	0.00110216	Ctla4|Inpp5d|Il2ra|Fcgr2b|Lyn|Pdcd1	6	0
G protein-coupled purinergic nucleotide receptor activity	Gene Ontology	GO:0045028	Molecular_function	6	12	0.000132172	0.00110216	P2ry14|P2ry10|P2ry13|Gpr171|Ptafr|P2ry2	6	0
I-kappaB phosphorylation	Gene Ontology	GO:0007252	Biological_process	6	12	0.000132172	0.00110216	Tlr2|Tlr3|Tlr7|Tlr4|Ikbke|Tlr9	6	0
NADPH oxidase complex	Gene Ontology	GO:0043020	Cellular_component	6	12	0.000132172	0.00110216	Ncf2|Ncf1|Ncf4|Cybb|Cyba|Noxa1	6	0
chemoattractant activity	Gene Ontology	GO:0042056	Molecular_function	9	33	0.000134109	0.00111677	Ccl3|Ccl5|Hmgb2|Fgf2|Lgals3|Vegfc|Cx3cl1|Cxcl10|Amh	6	3
carbohydrate metabolic process	Gene Ontology	GO:0005975	Biological_process	18	123	0.000138609	0.00115243	Ggta1|Gbgt1|Slc2a4|B4galnt1|Bpgm|Lctl|Nagpa|Aldh2|Myorg|Amdhd2|Fut4|Me1|Gbe1|Ovgp1|Dhdh|Galnt7|Ldhb|Ar	7	11
azurophil granule lumen	Gene Ontology	GO:0035578	Cellular_component	15	90	0.000138774	0.00115243	Arhgap45|Gns|Npc2|Plac8|Ctsa|Ctsc|Cap1|Prkcd|C3|Fuca2|Pycard|Grn|Acly|Actr2|Prtn3	14	1
positive regulation of DNA-binding transcription factor activity	Gene Ontology	GO:0051091	Biological_process	17	112	0.000142163	0.00117886	Rigi|Fzd4|Il10|Wnt10b|Trim21|Hcls1|Il6|Pparg|Nfam1|Tnf|Cytl1|Myocd|Lrp6|Pink1|Pycard|Il1b|Esr2	9	8
structural constituent of cytoskeleton	Gene Ontology	GO:0005200	Molecular_function	15	101	0.000142543	0.00117886	Dmd|Msn|Arpc3|Arpc2|Des|Tln2|Arpc5|Arpc4|Ank1|Ank3|Dsp|Arpc1b|Tuba4a|Actr3|Actr2	10	5
regulation of mitotic cell cycle phase transition	Gene Ontology	GO:1901990	Biological_process	14	80	0.000145996	0.00120313	Mad2l1|Psmb10|Plk1|Ube2c|Psma5|Psme2|Psme1|Ubd|Cdk1|Fbxo5|Psmb9|Psmb8|Psmb2|Psma7	14	0
condensin complex	Gene Ontology	GO:0000796	Cellular_component	5	7	0.000146874	0.00120313	Ncapg2|Ncapg|Capg|Smc2|Ncaph	5	0
positive regulation of cholesterol storage	Gene Ontology	GO:0010886	Biological_process	5	7	0.000146874	0.00120313	Scarb1|Lpl|Lcp1|Ehd1|Msr1	3	2
actin polymerization-dependent cell motility	Gene Ontology	GO:0070358	Biological_process	5	7	0.000146874	0.00120313	Arpc3|Arpc2|Enah|Nckap1l|Actr3	4	1
positive regulation of neuroinflammatory response	Gene Ontology	GO:0150078	Biological_process	5	7	0.000146874	0.00120313	Il6|Nupr1|Il1b|Tnf|Mmp8	5	0
alpha-beta T cell receptor complex	Gene Ontology	GO:0042105	Cellular_component	5	7	0.000146874	0.00120313	Cd247|Cd3d|Ptpn6|Trbv19|Cd3e	5	0
amino acid transmembrane transporter activity	Gene Ontology	GO:0015171	Molecular_function	10	42	0.000150429	0.00122725	Slc38a3|Slc7a4|Slc16a2|Slc7a2|Slc36a1|Slc16a10|Sit1|Slc43a2|Slc6a15|Slc6a14	6	4
receptor internalization	Gene Ontology	GO:0031623	Biological_process	10	42	0.000150429	0.00122725	Fcer1g|Itgb2|Syk|Mx2|Grk2|Pirb|Mx1|Arrb2|Snca|Cav1	8	2
fatty acid biosynthetic process	Gene Ontology	GO:0006633	Biological_process	10	42	0.000150429	0.00122725	Pecr|Acaca|H2-Ke6|Prkag2|Mgll|Lpl|Fasn|Acsl3|Acly|Lcp1	1	9
positive regulation of actin filament polymerization	Gene Ontology	GO:0030838	Biological_process	11	51	0.000152115	0.00123932	Ccl11|Nckap1l|Evl|Bag4|Pycard|Pfn1|Ptk2b|Icam1|Ccr7|Hck|Nmi	10	1
positive regulation of extrinsic apoptotic signaling pathway	Gene Ontology	GO:2001238	Biological_process	8	26	0.000157735	0.00128338	Tnfsf10|Bid|Tnf|Ptprc|Agtr2|Pml|Pycard|Cav1	6	2
glutathione metabolic process	Gene Ontology	GO:0006749	Biological_process	9	34	0.000162473	0.00131483	Gsta4|Gstm1|Idh1|Gstz1|Gsta2|Gsta3|Gstm2|Gla|Oplah	1	8
semaphorin-plexin signaling pathway	Gene Ontology	GO:0071526	Biological_process	9	34	0.000162473	0.00131483	Plxnb1|Sema3d|Plxna3|Plxna2|Plxna4|Sh3bp1|Sema4a|Sema4d|Sema6c	3	6
positive regulation of monocyte chemotaxis	Gene Ontology	GO:0090026	Biological_process	7	19	0.000164195	0.00132167	Ccr1|Fpr2|Ccl5|Aif1|Pla2g7|Cxcl10|Serpine1	7	0
positive regulation of superoxide anion generation	Gene Ontology	GO:0032930	Biological_process	7	19	0.000164195	0.00132167	Itgb2|Syk|Fpr2|Prkcd|Tyrobp|Cyba|Itgam	7	0
positive regulation of myelination	Gene Ontology	GO:0031643	Biological_process	7	19	0.000164195	0.00132167	Itgax|Tnfrsf1b|Egr2|Dag1|Tenm4|Cst7|S100b	4	3
positive regulation of amyloid-beta formation	Gene Ontology	GO:1902004	Biological_process	7	19	0.000164195	0.00132167	Abcg1|Casp3|Ifng|Epha4|Gsap|Efna1|Tnf	5	2
site of double-strand break	Gene Ontology	GO:0035861	Cellular_component	12	61	0.000165145	0.00132578	Samhd1|Cgas|Was|Arpc3|Arpc2|Insl6|Arpc5|Arpc4|Rad51|Parp3|Actr3|Actr2	12	0
endomembrane system	Gene Ontology	GO:0012505	Cellular_component	18	125	0.000165971	0.00133064	Bcl2l14|Vmp1|Stx1b|Bcl2l11|Rab5c|Pgrmc1|Cnmd|Pip5k1b|Slc2a4|Trarg1|Mrap|Stx11|Rab19|Rab43|Pard3b|Pitpnm2|Pdcd1lg2|Atp6v1b2	10	8
chromosome, centromeric region	Gene Ontology	GO:0000775	Cellular_component	11	52	0.000176419	0.00140962	Daxx|Cenpl|Cenpe|Nuf2|Birc5|Cenpa|Sycp3|Cdca8|Ndc80|Sgo1|Kif2c	10	1
positive regulation of neuron apoptotic process	Gene Ontology	GO:0043525	Biological_process	11	52	0.000176419	0.00140962	Bace1|Bcl2l11|Casp3|Ccl3|Nupr1|Bax|Ctsz|Tnf|Fasl|Grn|Fads2	9	2
nuclear membrane	Gene Ontology	GO:0031965	Cellular_component	27	237	0.000176524	0.00140962	Lpin1|Slc16a3|Tmc8|Gchfr|Tmem38a|Anxa4|Clic1|Il15ra|Myo6|Syne1|Syne2|Dusp2|Cdh5|Hacd3|Lmnb1|Phf11|Insl6|Bcl2l10|Osbpl6|Lbr|Myorg|Mx1|Alox5ap|Noc4l|Nup210|Myof|Tnfsf13b	16	11
interleukin-15-mediated signaling pathway	Gene Ontology	GO:0035723	Biological_process	6	13	0.000185383	0.00147256	Il2rb|Stat3|Il2rg|Cd4|Jak3|Il15ra	6	0
cysteine-type endopeptidase activity involved in execution phase of apoptosis	Gene Ontology	GO:0097200	Molecular_function	6	13	0.000185383	0.00147256	Casp7|Casp4|Casp3|Casp1|Casp8|Casp12	6	0
negative regulation of innate immune response	Gene Ontology	GO:0045824	Biological_process	6	13	0.000185383	0.00147256	Trafd1|Dhx58|Tnfaip3|Irak3|Nlrc3|Nmi	6	0
positive regulation of macrophage differentiation	Gene Ontology	GO:0045651	Biological_process	6	13	0.000185383	0.00147256	Id2|Csf1|Casp8|Pf4|Hcls1|Trib1	5	1
T cell receptor complex	Gene Ontology	GO:0042101	Cellular_component	19	138	0.000186716	0.00147925	Cd4|Trgv4|Trat1|Trgv2|Trbc1|Trac|Syk|Cd8b1|Skap1|Trbv2|Trbc2|Cd6|Cd247|Zap70|Cd8a|Apbb1ip|Trgc2|Cd3d|Cd3e	19	0
negative regulation of neuron apoptotic process	Gene Ontology	GO:0043524	Biological_process	19	138	0.000186716	0.00147925	Ccl2|Adora2a|Tgfb3|Coro1a|Cebpb|Il10|Hmox1|Adam8|Ptprz1|Mef2c|Grn|Ptk2b|C5ar1|Arrb2|Bax|Pink1|Star|Cited1|Nes	13	6
male gonad development	Gene Ontology	GO:0008584	Biological_process	15	93	0.000191023	0.00150743	Wnt2b|Hmgcs1|Tnfsf10|Bcl2l11|Fanca|Lhcgr|Hmgb2|Amhr2|Tlr3|Mamld1|Nupr1|Nr5a1|Star|Srd5a1|Gata4	6	9
positive regulation of epithelial cell migration	Gene Ontology	GO:0010634	Biological_process	9	35	0.000195664	0.00153239	Ctsh|Glipr2|Pfn1|Ifng|Itga2|Hif1a|Plcg2|Bmpr2|Epb41l5	7	2
positive regulation of intrinsic apoptotic signaling pathway	Gene Ontology	GO:2001244	Biological_process	9	35	0.000195664	0.00153239	Bcl2l11|Bid|Nupr1|Bax|Ripk3|Plagl2|Pmaip1|Lck|Cav1	8	1
negative regulation of microtubule depolymerization	Gene Ontology	GO:0007026	Biological_process	8	27	0.000195964	0.00153239	Spef1|Map1b|Camsap3|Arhgef2|Tpx2|Fgf13|Mid1ip1|Mid1	3	5
negative regulation of blood pressure	Gene Ontology	GO:0045776	Biological_process	8	27	0.000195964	0.00153239	Bdkrb1|Nos2|Nos3|Abat|Rnpep|Ptafr|Apln|Vegfc	4	4
positive regulation of calcium ion transport	Gene Ontology	GO:0051928	Biological_process	8	27	0.000195964	0.00153239	Ccl3|Ccl4|Ccl5|Cacnb2|Ccr1|Arrb2|Tspo|P2rx4	7	1
condensed chromosome	Gene Ontology	GO:0000793	Cellular_component	8	27	0.000195964	0.00153239	Mki67|Insl6|Hmgb2|Smc2|Rad51|Ncapg|Capg|Top2a	8	0
regulation of defense response to virus by virus	Gene Ontology	GO:0050690	Biological_process	8	27	0.000195964	0.00153239	Cd28|Dock2|Cd8b1|Cd4|B2m|Cd247|Hck|Lck	8	0
receptor-mediated endocytosis	Gene Ontology	GO:0006898	Biological_process	21	163	0.000202103	0.00157834	Sftpd|Itgb2|Dbnl|Wasf1|Scarf1|Fcgr2b|Hp|Msr1|Cap1|Fpr2|Folr1|Apoa1|Arhgap27|Itgam|Iglc2|Colec11|Iglc1|M6pr|Scarb1|Fcgr1|Cxcl16	14	7
cortical actin cytoskeleton	Gene Ontology	GO:0030864	Cellular_component	11	53	0.000203937	0.0015906	Dbnl|Cap1|Slc2a1|Hcls1|Coro1a|Cotl1|Ppp1r9a|Cdh2|Dlc1|Cldn5|Gsn	6	5
phosphatidylinositol-4,5-bisphosphate binding	Gene Ontology	GO:0005546	Molecular_function	14	83	0.000205091	0.00159754	Myo1g|Twf2|Anxa9|Sdcbp2|Gsdmd|Syt7|Pfn1|Adap2|Mark1|Cgas|Stxbp6|Snx20|Avil|Gsn	10	4
cilium organization	Gene Ontology	GO:0044782	Biological_process	7	20	0.000212567	0.0016515	Fam161a|Cfap61|Mns1|Cfap126|Catip|Iqcg|Ttc29	0	7
positive regulation of myoblast fusion	Gene Ontology	GO:1901741	Biological_process	7	20	0.000212567	0.0016515	Cd53|Nfatc2|Ehd1|Il4ra|Cxcl9|Tnfsf14|Gdf15	7	0
positive regulation of fibroblast apoptotic process	Gene Ontology	GO:2000271	Biological_process	5	8	0.000229283	0.0017632	Stk17b|Bid|Bcl2l11|Btg1|Prdm11	4	1
neurotransmitter catabolic process	Gene Ontology	GO:0042135	Biological_process	5	8	0.000229283	0.0017632	Aldh5a1|Maoa|Lrrc51|Naalad2|Abat	0	5
nucleotide-binding oligomerization domain containing 2 signaling pathway	Gene Ontology	GO:0070431	Biological_process	5	8	0.000229283	0.0017632	Lacc1|Irgm1|Ripk2|Nfkbia|Nod2	5	0
mitotic spindle midzone assembly	Gene Ontology	GO:0051256	Biological_process	5	8	0.000229283	0.0017632	Racgap1|Kif4|Prc1|Kif23|Aurkb	5	0
negative regulation of amyloid-beta clearance	Gene Ontology	GO:1900222	Biological_process	5	8	0.000229283	0.0017632	Ifng|Tnf|Cyp51|Myocd|Mrap	2	3
response to molecule of bacterial origin	Gene Ontology	GO:0002237	Biological_process	5	8	0.000229283	0.0017632	Il10|B2m|Cxcl2|Tnfaip3|Tlr9	5	0
mitochondrial crista	Gene Ontology	GO:0030061	Cellular_component	5	8	0.000229283	0.0017632	Cox6b2|Lyn|Star|Slc8b1|Ptpn1	3	2
negative regulation of T cell apoptotic process	Gene Ontology	GO:0070233	Biological_process	5	8	0.000229283	0.0017632	Il7r|Prkcq|Ido1|Cd27|Ccl5	5	0
cellular response to oxidative stress	Gene Ontology	GO:0034599	Biological_process	15	95	0.000234639	0.00180209	Ncf2|Ncf1|Etv5|Ncf4|Prdx5|Atp13a2|Prkd1|Cybb|Foxo1|Cyba|Fancc|Snca|Pink1|Zc3h12a|Aif1	10	5
negative regulation of fibroblast proliferation	Gene Ontology	GO:0048147	Biological_process	8	28	0.000241479	0.00184756	Morc3|Fth1|Nupr1|Bax|Parp10|Agtr2|Cd300a|Nlrc3	7	1
phosphatidylcholine acyl-chain remodeling	Gene Ontology	GO:0036151	Biological_process	8	28	0.000241479	0.00184756	Mboat2|Pla2g5|Pla2g2e|Lpcat2|Pla2g4a|Plaat3|Tspo|Nr1h3	6	2
NAD+ ADP-ribosyltransferase activity	Gene Ontology	GO:0003950	Molecular_function	8	28	0.000241479	0.00184756	Parp9|Parp14|Parp12|Parp10|Parp11|Dok1|Parp3|Art4	7	1
scavenger receptor activity	Gene Ontology	GO:0005044	Molecular_function	10	45	0.000244221	0.00186381	Loxl3|Scarf1|Scarb1|Tmprss4|Vtn|Lgals3bp|Cd5|Cd6|Msr1|Cxcl16	8	2
response to organic cyclic compound	Gene Ontology	GO:0014070	Biological_process	10	45	0.000244221	0.00186381	Ephx1|Amh|Acsl3|Nampt|Bak1|Cdk1|Lyn|Dusp6|Plin2|Psmb2	7	3
macrophage chemotaxis	Gene Ontology	GO:0048246	Biological_process	6	14	0.000254163	0.00192506	Ccl2|Sftpd|Ccl3|Ccl5|Lgals3|Cx3cl1	6	0
negative regulation of cytokine production	Gene Ontology	GO:0001818	Biological_process	6	14	0.000254163	0.00192506	Slc11a1|Il10|Mertk|Nfkb1|Ndrg2|Btk	5	1
regulation of bicellular tight junction assembly	Gene Ontology	GO:2000810	Biological_process	6	14	0.000254163	0.00192506	Gja1|Tjp1|Prkch|Runx1|Cldn5|Nmi	3	3
mast cell degranulation	Gene Ontology	GO:0043303	Biological_process	6	14	0.000254163	0.00192506	Rasgrp1|Lat2|Pik3cd|Pik3cg|Milr1|Lat	6	0
cellular response to organic substance	Gene Ontology	GO:0071310	Biological_process	6	14	0.000254163	0.00192506	Casp1|Egr2|Tbx21|Syp|Clec3b|Il1b	4	2
cilium-dependent cell motility	Gene Ontology	GO:0060285	Biological_process	6	14	0.000254163	0.00192506	Ccdc65|Dnah3|Ccdc39|Cfap44|Efhc1|Drc1	0	6
peptidase activity	Gene Ontology	GO:0008233	Molecular_function	14	85	0.000255045	0.00192932	Ctsh|Casp7|Casp3|Bace1|Ctsb|Ctsd|Casp8|Fgl2|Cndp2|Mmp8|Adam17|Cfap44|Malt1|Furin	12	2
cell fate commitment	Gene Ontology	GO:0045165	Biological_process	11	55	0.000269969	0.00202699	Wnt2b|Casp3|Onecut2|Wnt10b|Pparg|Pml|Mitf|Gata4|Sox6|Sox12|Sox5	3	8
cholesterol metabolic process	Gene Ontology	GO:0008203	Biological_process	13	75	0.000270384	0.00202699	Abcg1|Cyp11a1|Star|Nsdhl|Acat2|Lep|Npc2|Sh2d2a|Apobr|Fdxr|Fdx1|Apoa1|Ch25h	5	8
MHC class I protein binding	Gene Ontology	GO:0042288	Molecular_function	7	21	0.000271801	0.00202699	Tap1|Klrk1|Cd8b1|Pirb|Tapbp|Pilra|Cd8a	7	0
phosphatidylinositol 3-kinase complex	Gene Ontology	GO:0005942	Cellular_component	7	21	0.000271801	0.00202699	Socs1|Socs3|Pik3cd|Pik3cg|Pik3r6|Pik3r5|Pik3c2g	6	1
Rac guanyl-nucleotide exchange factor activity	Gene Ontology	GO:0030676	Molecular_function	7	21	0.000271801	0.00202699	Spata13|Prex2|Prex1|Dock2|Arhgef2|Vav1|Tiam2	5	2
positive regulation of nitric-oxide synthase activity	Gene Ontology	GO:0051000	Biological_process	7	21	0.000271801	0.00202699	Dhfr|Scarb1|Hif1a|Ptk2b|Tnf|Nod1|Agtr2	5	2
axoneme assembly	Gene Ontology	GO:0035082	Biological_process	7	21	0.000271801	0.00202699	Foxj1|Rsph9|Rsph4a|Rsph1|Ccdc40|Cc2d2a|Cfap206	0	7
phosphatidylserine acyl-chain remodeling	Gene Ontology	GO:0036150	Biological_process	7	21	0.000271801	0.00202699	Osbpl10|Pla1a|Mboat2|Pla2g5|Pla2g2e|Pla2g4a|Plaat3	4	3
adherens junction	Gene Ontology	GO:0005912	Cellular_component	19	155	0.000278055	0.00206962	Tjp1|Epb41l5|Pard3b|Chaf1b|Cdca3|Epha4|Cdhr3|Ajuba|Rnd1|Nectin1|Tmem204|Sh3bp1|Magi1|Stxbp6|Bmpr2|Cdh2|Cdh5|Hmcn1|Zyx	5	14
intrinsic component of plasma membrane	Gene Ontology	GO:0031226	Cellular_component	9	37	0.00027906	0.00207454	Cd52|Tgm2|Cd48|Tro|Ptprz1|Tlr2|Cd6|Gpc3|Tlr4	7	2
intercalated disc	Gene Ontology	GO:0014704	Cellular_component	10	46	0.000284718	0.002114	Gja1|Hk2|Des|Slc2a1|Dsg2|Ank3|Dsp|Fgf13|Cdh2|Atp1a2	4	6
positive regulation of release of sequestered calcium ion into cytosol	Gene Ontology	GO:0051281	Biological_process	8	29	0.000295293	0.00218322	Bdkrb1|Aplnr|Cxcl9|Bax|Cx3cl1|Snca|Cxcl11|Cxcl10	6	2
negative regulation of cyclin-dependent protein serine/threonine kinase activity	Gene Ontology	GO:0045736	Biological_process	8	29	0.000295293	0.00218322	Cdkn2b|Cdkn2a|Casp3|Cdkn2d|Plk1|Cdkn1a|Tnfaip3|Myocd	6	2
positive regulation of receptor signaling pathway via JAK-STAT	Gene Ontology	GO:0046427	Biological_process	8	29	0.000295293	0.00218322	Lep|Crlf3|Ccl5|Il10|Ar|Il6|Tnf|Il10ra	6	2
Rho protein signal transduction	Gene Ontology	GO:0007266	Biological_process	11	56	0.000309222	0.00227354	Hacd3|Ctnnal1|Rhog|Arhgdig|Arhgdib|Gna13|Adgrg1|Arhgap4|Arhgap29|Was|Myo9b	6	5
protein processing	Gene Ontology	GO:0016485	Biological_process	11	56	0.000309222	0.00227354	Casp3|Adamts3|F7|Cpxm1|Adamts2|Pcsk6|Asprv1|Srgn|Dync2h1|P2rx7|Furin	7	4
endosome membrane	Gene Ontology	GO:0010008	Cellular_component	25	220	0.000311132	0.00228479	Tpcn2|Bace1|Arhgap32|Furin|Irf7|Gnao1|Ctsd|Tcirg1|Steap1|Aplp2|Cd320|Atp6v0c|Ehd1|Ncf4|Tom1l1|Ikbke|Tlr8|Myd88|Tbk1|Golim4|Tlr3|Tlr7|Tlr4|Atp6v0e2|Tlr9	17	8
hematopoietic progenitor cell differentiation	Gene Ontology	GO:0002244	Biological_process	12	66	0.000313249	0.00229754	Pld4|Dhtkd1|Adar|Ptprz1|Arl11|Ptprc|Ston2|Kcnab2|Plek|Ptpn6|Kdr|Top2a	9	3
microtubule cytoskeleton organization	Gene Ontology	GO:0000226	Biological_process	18	133	0.000328329	0.00240522	Ttll5|Map1b|Prc1|Togaram2|Ulk4|Ttll2|Ccdc170|Camsap3|Tacc2|Tacc3|Cdk1|Mark1|Pard3b|Cfap44|Tuba4a|Phldb2|Ccdc8|Mid1	6	12
positive regulation of neuron death	Gene Ontology	GO:1901216	Biological_process	9	38	0.000330665	0.00241655	Daxx|Itgb2|Fos|Ifng|Fcgr2b|Casp8|Tyrobp|Itgam|Snca	8	1
negative regulation of cold-induced thermogenesis	Gene Ontology	GO:0120163	Biological_process	10	47	0.000330677	0.00241655	Lgr4|Wnt10b|Plcl2|Il18r1|Hoxc10|Tlr4|Adam17|Nr1h3|Aldh1a1|Cidea	5	5
positive regulation of T cell migration	Gene Ontology	GO:2000406	Biological_process	6	15	0.000341505	0.0024574	Ccl5|Itga4|Tnfrsf14|Pycard|Cxcl10|Aif1	6	0
response to steroid hormone	Gene Ontology	GO:0048545	Biological_process	6	15	0.000341505	0.0024574	Paqr8|Hmgb2|Idh1|Paqr7|Mdm2|Lox	3	3
cellular response to muramyl dipeptide	Gene Ontology	GO:0071225	Biological_process	5	9	0.000342653	0.0024574	Ptpn22|Nod1|Ripk2|Arhgef2|Nod2	5	0
positive regulation of T-helper 1 type immune response	Gene Ontology	GO:0002827	Biological_process	5	9	0.000342653	0.0024574	Il12rb1|Pla2g4a|Il27ra|Il12b|Slc11a1	5	0
regulation of lipoprotein lipase activity	Gene Ontology	GO:0051004	Biological_process	5	9	0.000342653	0.0024574	Lcp1|Furin|Pcsk6|Lpl|Angptl8	2	3
regulation of type I interferon-mediated signaling pathway	Gene Ontology	GO:0060338	Biological_process	5	9	0.000342653	0.0024574	Ifnar2|Usp18|Ptpn1|Ptpn6|Rnasel	5	0
myeloid cell homeostasis	Gene Ontology	GO:0002262	Biological_process	5	9	0.000342653	0.0024574	Fancc|Nckap1l|Bcl2l11|Bax|Bak1	4	1
positive regulation of lipopolysaccharide-mediated signaling pathway	Gene Ontology	GO:0031666	Biological_process	5	9	0.000342653	0.0024574	Amh|Cd180|Bmp6|Scimp|Ly86	3	2
CD40 signaling pathway	Gene Ontology	GO:0023035	Biological_process	5	9	0.000342653	0.0024574	Itga5|Cd86|Cd40lg|Cd40|Rnf31	5	0
cardiac ventricle morphogenesis	Gene Ontology	GO:0003208	Biological_process	5	9	0.000342653	0.0024574	Heyl|Dll4|Gata4|Hif1a|Hey1	1	4
T-helper 1 type immune response	Gene Ontology	GO:0042088	Biological_process	5	9	0.000342653	0.0024574	Il12b|Il18bp|Bcl3|Tlr4|Ebi3	5	0
interleukin-23-mediated signaling pathway	Gene Ontology	GO:0038155	Biological_process	5	9	0.000342653	0.0024574	Il12rb1|Tyk2|Stat4|Stat3|Il12b	5	0
calcium-mediated signaling using intracellular calcium source	Gene Ontology	GO:0035584	Biological_process	7	22	0.000343604	0.0024574	Ptgfr|Ptprc|Vcam1|Adgrl1|Homer2|Ptprj|Kdr	3	4
regulation of phosphatidylinositol 3-kinase signaling	Gene Ontology	GO:0014066	Biological_process	7	22	0.000343604	0.0024574	Entpd5|Rasgrp1|Lime1|Pip5k1b|Cep55|Dipk2a|Drc1	3	4
proteasomal ubiquitin-independent protein catabolic process	Gene Ontology	GO:0010499	Biological_process	7	22	0.000343604	0.0024574	Psmb10|Psmb8|Enc1|Psmb9|Psma5|Psmb2|Psma7	7	0
actin polymerization or depolymerization	Gene Ontology	GO:0008154	Biological_process	7	22	0.000343604	0.0024574	Evl|Enah|Cap1|Wipf1|Was|Avil|Gsn	5	2
negative regulation of interleukin-2 production	Gene Ontology	GO:0032703	Biological_process	7	22	0.000343604	0.0024574	Sftpd|Tbx21|Tnfaip3|Zfp36|Ptprc|Homer2|Havcr2	6	1
zymogen activation	Gene Ontology	GO:0031638	Biological_process	7	22	0.000343604	0.0024574	Ctsh|C1rl|Hp|Ggt1|Hgfac|Vsir|Furin	7	0
protein deubiquitination	Gene Ontology	GO:0016579	Biological_process	27	262	0.000351103	0.00250509	Rigi|Birc3|Usp2|Tnfaip3|Psmb9|Psmb8|Psmb2|Psmb10|Nfkbia|Hif1a|Ar|Zc3h12a|Mdm2|Ccna2|Nlrp3|Tnip3|Usp11|Psma7|Psma5|Usp18|Ifih1|Psme2|Psme1|Cdk1|Tnip1|Arrb2|Uchl1	23	4
axon guidance	Gene Ontology	GO:0007411	Biological_process	25	222	0.000351824	0.00250726	B3gnt2|Robo1|Pik3cd|Nectin1|Epha4|Ntn4|Sh3kbp1|Lgr6|Evl|Art4|Lap3|Dag1|Prkcq|Sema4a|Sema4d|Sema6c|Bmp7|Lama1|Lama2|Ephb6|Sema3d|Enah|Efna1|Dok2|Dok1	10	15
response to tumor necrosis factor	Gene Ontology	GO:0034612	Biological_process	8	30	0.000358507	0.00253988	Ptgs2|Casp3|Aff3|Casp8|Adam9|Ubd|Ggt1|Cxcl16	7	1
establishment of mitotic spindle orientation	Gene Ontology	GO:0000132	Biological_process	8	30	0.000358507	0.00253988	Gja1|Mad2l1|Spdl1|Plk1|Arhgef2|Cenpa|Ubxn2b|Ndc80	6	2
brown fat cell differentiation	Gene Ontology	GO:0050873	Biological_process	8	30	0.000358507	0.00253988	Ptgs2|Cebpb|Plac8|Slc2a4|Fabp3|Rgs2|Adig|Lrg1	4	4
vesicle membrane	Gene Ontology	GO:0012506	Cellular_component	8	30	0.000358507	0.00253988	Nos2|Nos3|Anxa4|Slc28a2|Atp13a2|Slc2a4|Slc5a6|Was	5	3
phagocytosis, engulfment	Gene Ontology	GO:0006911	Biological_process	16	111	0.000370086	0.00261884	Itgam|Fcer1g|Itgb2|Arhgap25|Trbc1|Trbc2|Fcgr2b|Msr1|Ighg3|Aif1|Sh3bp1|Iglc2|Iglc1|Bin2|Ighm|Gsn	11	5
guanyl-nucleotide exchange factor activity	Gene Ontology	GO:0005085	Molecular_function	17	123	0.000382142	0.00269516	Spata13|Rasgrp3|Rasgrp1|Fgd1|Ralgds|Fgd3|Arhgef9|Vav1|Rpgr|Fgd5|Tiam2|Ptgir|Rapgef4|Arhgef28|Abr|Dock10|Bcar3	8	9
phosphatidic acid biosynthetic process	Gene Ontology	GO:0006654	Biological_process	10	48	0.00038266	0.00269516	Dgkz|Gpam|Ddhd1|Pnpla3|Mboat2|Pla2g5|Gpd1|Agpat2|Pla2g2e|Pla2g4a	4	6
erythrocyte differentiation	Gene Ontology	GO:0030218	Biological_process	10	48	0.00038266	0.00269516	Ncapg2|Casp3|Adar|Alas2|Spi1|Jak3|Hcls1|Hlf|Lyn|Ikzf1	8	2
response to hydrogen peroxide	Gene Ontology	GO:0042542	Biological_process	10	48	0.00038266	0.00269516	Star|Casp3|Stat1|Hk2|Sdc1|Hmox1|Adam9|Ptk2b|Bak1|Ldha	8	2
sequence-specific double-stranded DNA binding	Gene Ontology	GO:1990837	Molecular_function	48	553	0.000389465	0.00273974	Klf15|Fos|Irf5|Thrb|Mef2c|Runx3|Lmnb1|Batf3|Nfkb2|Zbtb20|Hey1|Irf2|Etv5|Tfec|Hoxc10|Onecut2|Irf9|Irf8|Jdp2|Batf|Klf6|Nr5a2|Nr5a1|Gata4|Klrg1|Mycn|Nfatc2|E2f4|E2f2|Klf12|Tbx21|E2f8|Tbx2|Irf7|Elf4|Pbx1|Hoxc8|Gfi1|Cebpb|Egr2|Bhlhe41|Sox12|Zfp41|Glis2|Foxl2|Hlf|Tcf21|Maff	26	22
NADP binding	Gene Ontology	GO:0050661	Molecular_function	9	39	0.000389899	0.00273974	Fmo2|Nos2|Nos3|Tm7sf2|Dhfr|Idh1|Dhcr7|Me1|Hsd17b1	2	7
phosphatidylserine binding	Gene Ontology	GO:0001786	Molecular_function	11	58	0.000402247	0.00281666	Osbpl10|Cavin2|Anxa9|Scarb1|Gsdmd|Syt7|Cd300lf|Mark1|Aplp2|Cd300a|Gas6	4	7
Rac protein signal transduction	Gene Ontology	GO:0016601	Biological_process	7	23	0.000429831	0.00299936	Hacd3|Dbnl|Wasf1|Rhoh|Rac2|Rhog|Aif1	5	2
positive regulation of oligodendrocyte differentiation	Gene Ontology	GO:0048714	Biological_process	7	23	0.000429831	0.00299936	Tnfrsf1b|Lap3|Ptprz1|Tlr2|Pparg|Dag1|Tenm4	4	3
DNA replication origin binding	Gene Ontology	GO:0003688	Molecular_function	7	23	0.000429831	0.00299936	Mcm10|Lat|Mcm5|Mcm3|Mcm2|Cdc45|Cdc6	7	0
negative regulation of endothelial cell apoptotic process	Gene Ontology	GO:2000352	Biological_process	8	31	0.000432311	0.00301318	Tek|Il10|Tnfaip3|Icam1|Cdh5|Serpine1|Kdr|Gas6	4	4
peptidyl-serine phosphorylation	Gene Ontology	GO:0018105	Biological_process	20	161	0.000432868	0.00301358	Stk32c|Morc3|Mapk13|Map4k1|Tbk1|Prkch|Syk|Cdk1|Grk2|Prkcd|Prkd1|Prkcq|Plk1|Mark1|Ikbke|Pink1|Aurka|Sbk1|Mapkapk2|Gas6	15	5
kinesin complex	Gene Ontology	GO:0005871	Cellular_component	10	49	0.000441265	0.0030685	Kif20a|Kif20b|Kif23|Kif19a|Kif15|Kif11|Kif22|Kif21a|Kif2c|Kifc1	8	2
negative regulation of endopeptidase activity	Gene Ontology	GO:0010951	Biological_process	19	149	0.000445202	0.00309231	Renbp|Serpina5|Timp4|Papln|A2ml1|Cstb|Vtn|Serpinb9|Cst8|Serping1|C4a|Spock2|Bst2|C3|Aplp2|Itih2|Itih5|Serpine1|Furin	9	10
response to vitamin D	Gene Ontology	GO:0033280	Biological_process	6	16	0.000450686	0.00310891	Bmp7|Ptgs2|Cdkn2d|Cd4|Stc1|Cxcl10	4	2
sperm axoneme assembly	Gene Ontology	GO:0007288	Biological_process	6	16	0.000450686	0.00310891	Cfap157|Cfap44|Bbs2|Cfap65|Iqcg|Pgs1	1	5
negative regulation of phosphorylation	Gene Ontology	GO:0042326	Biological_process	6	16	0.000450686	0.00310891	Bmp7|Cdkn2b|Cdkn2a|Cdkn2d|Cdkn1a|Dlc1	3	3
positive regulation of vascular endothelial cell proliferation	Gene Ontology	GO:1905564	Biological_process	6	16	0.000450686	0.00310891	Igf2|Stat3|Itga4|Apln|Adam17|Fgf2	3	3
axon regeneration	Gene Ontology	GO:0031103	Biological_process	6	16	0.000450686	0.00310891	Dhfr|Nrep|Dag1|Rtn4rl1|Folr1|Rtn4rl2	2	4
prostaglandin biosynthetic process	Gene Ontology	GO:0001516	Biological_process	6	16	0.000450686	0.00310891	Cd74|Amh|Tbxas1|Ptgs2|Prxl2b|Pla2g4a	4	2
calmodulin binding	Gene Ontology	GO:0005516	Molecular_function	23	200	0.000455538	0.00313865	Nos2|Nos3|Pde1b|Myo9b|Mapkapk2|Tjp1|Fas|Myo6|Syt7|Rgs4|Iqcg|Rgs1|Rgs2|Nmi|Marcksl1|Camsap3|Rgs16|Sntb1|Myo1g|Spa17|Enkur|Kcnn4|Unc13b	12	11
protein homotetramerization	Gene Ontology	GO:0051289	Biological_process	11	59	0.000456914	0.00313865	Samhd1|Acaca|Pfkm|Gbp5|Pfkp|Crtc1|B2m|Tk1|Evl|Aplp2|Aldh1a3	6	5
positive regulation of pri-miRNA transcription by RNA polymerase II	Gene Ontology	GO:1902895	Biological_process	9	40	0.0004576	0.00313865	Spi1|Stat3|Fos|Il10|Hif1a|Pparg|Tnf|Apln|Fgf2	6	3
early endosome	Gene Ontology	GO:0005769	Cellular_component	28	267	0.00046179	0.00316379	Aoc3|Ackr1|Coro1a|Pld4|Gja1|Lrp6|Rab5c|Nipa1|Cd4|Rnd2|Vcam1|Cytip|Havcr2|Fgd5|Bace1|Dbnl|Ehd1|Lap3|Napepld|Dtx3l|Samd9l|Tlr3|Apoc2|Tlr4|Ptpn1|Apoa1|Kdr|Kifc1	18	10
dendritic spine	Gene Ontology	GO:0043197	Cellular_component	20	162	0.000464889	0.0031814	Map1b|Fcgr2b|Cd3e|Lama2|Epha4|Mx2|Ptk2b|Abr|Tanc2|Palmd|Arhgap32|Prkar2b|Arrb2|Atp1a2|Foxm1|Pde4b|Mx1|Dock10|P2rx4|P2rx6	11	9
regulation of B cell differentiation	Gene Ontology	GO:0045577	Biological_process	5	10	0.000493815	0.00334894	Nfam1|Tlr9|Ptpn6|Ikzf3|Slamf8	5	0
positive regulation of endothelial cell chemotaxis	Gene Ontology	GO:2001028	Biological_process	5	10	0.000493815	0.00334894	Tmsb4x|Smoc2|P2rx4|Prkd1|Fgf2	2	3
cysteine-type endopeptidase activity involved in apoptotic signaling pathway	Gene Ontology	GO:0097199	Molecular_function	5	10	0.000493815	0.00334894	Casp12|Casp4|Casp3|Casp8|Casp1	5	0
regulation of ruffle assembly	Gene Ontology	GO:1900027	Biological_process	5	10	0.000493815	0.00334894	Wdpcp|Rhog|P2rx4|Icam1|Cav1	3	2
response to interferon-alpha	Gene Ontology	GO:0035455	Biological_process	5	10	0.000493815	0.00334894	Ifnar2|Ifitm3|Adar|Mx2|Bst2	5	0
amyloid fibril formation	Gene Ontology	GO:1990000	Biological_process	5	10	0.000493815	0.00334894	Serf1|Ripk3|Mdm2|B2m|Gsn	3	2
cerebral cortex development	Gene Ontology	GO:0021987	Biological_process	12	70	0.0005015	0.00339343	Foxp2|Tacc3|Lrp6|Tacc2|Bbs2|Slc2a1|Hif1a|Bax|Fat4|Wdr62|Srd5a1|Cdh2	5	7
receptor tyrosine kinase binding	Gene Ontology	GO:0030971	Molecular_function	11	60	0.000517662	0.00348928	Itgax|Pcna|Tob1|Pitpnm1|Cd2|Pitpnm2|Myoc|Cadm4|Ptpn1|Elmo2|Gas6	6	5
regulation of angiogenesis	Gene Ontology	GO:0045765	Biological_process	8	32	0.000517981	0.00348928	Lep|Tspan12|Hmox1|Efna1|Il6|Cxcl13|Fgf2|Sp100	4	4
microtubule bundle formation	Gene Ontology	GO:0001578	Biological_process	8	32	0.000517981	0.00348928	Map1b|Plk1|Tppp3|Mtcl1|Fes|Prc1|Psrc1|Kif20a	5	3
cell morphogenesis	Gene Ontology	GO:0000902	Biological_process	13	81	0.000520805	0.00350439	Il7r|Rp2|Psmb10|Cdh5|Cdhr3|Arhgef2|Cap1|Adam8|Arhgef28|Nckap1l|Fry|Sox6|P2rx7	8	5
positive regulation of glycolytic process	Gene Ontology	GO:0045821	Biological_process	7	24	0.000532487	0.00357502	Entpd5|Ifng|Pfkfb3|Hif1a|Gpd1|Zbtb20|P2rx7	4	3
negative regulation of NIK/NF-kappaB signaling	Gene Ontology	GO:1901223	Biological_process	7	24	0.000532487	0.00357502	Bmp7|Nlrp3|Tmsb4x|Litaf|Tspan6|Zc3h12a|Nlrc3	5	2
CCR1 chemokine receptor binding	Gene Ontology	GO:0031726	Molecular_function	4	5	0.000536269	0.00358047	Ccl3|Ccl7|Ccl4|Ccl5	4	0
pattern recognition receptor signaling pathway	Gene Ontology	GO:0002221	Biological_process	4	5	0.000536269	0.00358047	Lacc1|Clec4e|Nod1|Nod2	4	0
lipopolysaccharide immune receptor activity	Gene Ontology	GO:0001875	Molecular_function	4	5	0.000536269	0.00358047	Tlr2|Scarb1|Ptafr|Tlr4	3	1
negative regulation of cytokine production involved in immune response	Gene Ontology	GO:0002719	Biological_process	4	5	0.000536269	0.00358047	Il10|Tnf|Pirb|Apoa1	3	1
mature conventional dendritic cell differentiation	Gene Ontology	GO:0097029	Biological_process	4	5	0.000536269	0.00358047	Ccl19|Lgals9|Prtn3|Ccr7	4	0
chaperone binding	Gene Ontology	GO:0051087	Molecular_function	15	104	0.000553774	0.00369326	Fnip2|Pacrg|Bag4|Dnaja4|Gnb5|Birc5|Ctsc|Bax|Bak1|Dnajb13|Tsacc|Atp1a3|Atp1a2|Grn|Cp	7	8
protein dimerization activity	Gene Ontology	GO:0046983	Molecular_function	18	140	0.000569335	0.00379284	Ccl11|Mycl|Stat3|E2f2|Tfec|Mycn|Il10|Id2|Id3|Ano4|E2f4|Mitf|Pycard|Hey1|Mxd3|Tcf21|Mxd1|Sp100	12	6
basement membrane	Gene Ontology	GO:0005604	Cellular_component	14	93	0.000572949	0.0038127	Lama1|Egflam|Col8a2|Lama2|Tgfbi|Npnt|Nid2|Megf9|Dag1|Smoc2|Lamc3|Smoc1|Vtn|Hmcn1	1	13
positive regulation of catalytic activity	Gene Ontology	GO:0043085	Biological_process	13	82	0.000577403	0.00383811	Cxcl1|Ncf2|Casp3|Ncf4|Ctsa|Nupr1|Apobec1|Mmp15|Alox5ap|Igf2|Gmfg|Noxa1|Cav1	10	3
regulation of G1/S transition of mitotic cell cycle	Gene Ontology	GO:2000045	Biological_process	6	17	0.000585256	0.00386051	Id2|Bid|Psme2|Psme1|Aplp2|Ptpn6	5	1
cellular response to exogenous dsRNA	Gene Ontology	GO:0071360	Biological_process	6	17	0.000585256	0.00386051	Ifih1|Rigi|Tlr3|Cgas|Ifit1|Cav1	5	1
interferon-gamma production	Gene Ontology	GO:0032609	Biological_process	6	17	0.000585256	0.00386051	Itk|Il18rap|Il12b|Pirb|Isg15|Tlr4	6	0
protein ADP-ribosylase activity	Gene Ontology	GO:1990404	Molecular_function	6	17	0.000585256	0.00386051	Parp9|Parp14|Parp12|Parp10|Parp3|Parp11	6	0
transmembrane receptor protein tyrosine phosphatase activity	Gene Ontology	GO:0005001	Molecular_function	6	17	0.000585256	0.00386051	Ptpru|Ptprz1|Ptprd|Ptprc|Ptprb|Ptpn6	3	3
cell cycle	Gene Ontology	GO:0007049	Biological_process	26	245	0.000615112	0.00404701	Mki67|Pim1|Usp2|Cdca3|Chaf1b|E2f2|Rps6ka1|Klhl13|Rgs2|Mapk13|Dcdc5|Aplp2|Gnai1|Map3k8|Rbl1|Insl6|Rassf4|Prkcd|Klhl42|Cables1|Hmcn1|Spag8|Trim21|Ttc28|Pard3b|Ikzf1	14	12
response to interleukin-1	Gene Ontology	GO:0070555	Biological_process	8	33	0.000616885	0.00404701	Cd38|Lgals9|Cyba|Snca|Irak3|Cited1|Myd88|Il1b	6	2
spleen development	Gene Ontology	GO:0048536	Biological_process	8	33	0.000616885	0.00404701	Cdkn2b|Bcl2l11|Ripk3|Adam17|Nfkb2|Tcf21|Bcl3|Pbx1	5	3
regulation of neurogenesis	Gene Ontology	GO:0050767	Biological_process	8	33	0.000616885	0.00404701	Heyl|Chd7|Hmgb2|Dll4|Bhlhe41|Cx3cl1|Il1b|Hey1	4	4
response to hormone	Gene Ontology	GO:0009725	Biological_process	9	42	0.000622046	0.00406318	Nos2|Nos3|Mmp19|Ptk2b|Timp4|Me1|Hcls1|Snrpn|Lyn	5	4
response to progesterone	Gene Ontology	GO:0032570	Biological_process	9	42	0.000622046	0.00406318	Cd38|Tgfb3|Fos|Tlr2|Oxtr|Dsg2|Cav1|Tspo|Nr1h3	6	3
negative regulation of cell cycle	Gene Ontology	GO:0045786	Biological_process	9	42	0.000622046	0.00406318	Bmp7|Ptgs2|Rps6ka2|Nupr1|Pirb|Runx3|Gmnn|Camk2n1|Plaat3	6	3
double-stranded RNA binding	Gene Ontology	GO:0003725	Molecular_function	12	72	0.000626659	0.00408888	Strbp|Rigi|Lrrfip1|Dhx58|Msn|Adar|Ifih1|Oasl1|Tlr3|Oas3|Tlr7|Tlr8	11	1
positive regulation of lamellipodium assembly	Gene Ontology	GO:0010592	Biological_process	7	25	0.000653726	0.00423797	Carmil2|Twf2|Rac2|Arpc2|Avil|Actr3|Actr2	7	0
integrin complex	Gene Ontology	GO:0008305	Cellular_component	7	25	0.000653726	0.00423797	Itgax|Itgb2|Itga2|Itga5|Itgal|Itgam|Itgbl1	6	1
glycosaminoglycan catabolic process	Gene Ontology	GO:0006027	Biological_process	7	25	0.000653726	0.00423797	Hpse|Gns|Sdc1|Sdc2|Sdc3|Sdc4|Gpc3	4	3
inactivation of MAPK activity	Gene Ontology	GO:0000188	Biological_process	7	25	0.000653726	0.00423797	Rgs4|Dusp5|Dusp14|Cav1|Dusp6|Dusp10|Dusp2	5	2
dynein complex	Gene Ontology	GO:0030286	Cellular_component	7	25	0.000653726	0.00423797	Dnah3|Dnah6|Dnah12|Dnah5|Dlc1|Dnali1|Dync2h1	0	7
metalloendopeptidase activity	Gene Ontology	GO:0004222	Molecular_function	15	106	0.000661112	0.00428125	Mmp15|Mmel1|Mmp10|Adamts3|Adamts2|Mmp19|Adam8|Adam9|Adamdec1|Adamts12|Mmp28|Mmp8|Adam17|Papln|Trabd2b	8	7
enzyme activator activity	Gene Ontology	GO:0008047	Molecular_function	10	52	0.000663407	0.0042869	Dtx3l|Cxcl1|Dbnl|Mmp15|Ctsa|Prkcd|Apobec1|Alox5ap|Dbf4|Gmfg	9	1
positive regulation of stress fiber assembly	Gene Ontology	GO:0051496	Biological_process	10	52	0.000663407	0.0042869	Ppm1e|Tgfb3|Evl|Bag4|Cd47|Sdc4|Apoa1|Gpr65|Myoc|Limch1	4	6
phosphatidylserine 1-acylhydrolase activity	Gene Ontology	GO:0052739	Molecular_function	5	11	0.000690133	0.00440297	Abhd3|Lcp1|Lpl|Pla1a|Plaat3	3	2
interleukin-27-mediated signaling pathway	Gene Ontology	GO:0070106	Biological_process	5	11	0.000690133	0.00440297	Tyk2|Il27ra|Stat3|Ebi3|Stat1	5	0
dipeptidase activity	Gene Ontology	GO:0016805	Molecular_function	5	11	0.000690133	0.00440297	Scrn3|Scrn2|Naalad2|Dpep2|Cndp2	2	3
regulation of neuroinflammatory response	Gene Ontology	GO:0150077	Biological_process	5	11	0.000690133	0.00440297	Il6|Cd200r1|Tnfrsf1b|Mmp8|Ptgs2	5	0
positive regulation of acute inflammatory response	Gene Ontology	GO:0002675	Biological_process	5	11	0.000690133	0.00440297	Il6|C2cd4a|Osmr|Adam8|Pik3cg	5	0
positive regulation of leukocyte migration	Gene Ontology	GO:0002687	Biological_process	5	11	0.000690133	0.00440297	Bdkrb1|Itga2|Zp3|Tnfrsf18|Madcam1	4	1
interleukin-35-mediated signaling pathway	Gene Ontology	GO:0070757	Biological_process	5	11	0.000690133	0.00440297	Il27ra|Stat3|Stat1|Stat4|Ebi3	5	0
positive regulation of mast cell degranulation	Gene Ontology	GO:0043306	Biological_process	5	11	0.000690133	0.00440297	Syk|Adora2b|Fcer1g|Fgr|Il4ra	5	0
attachment of mitotic spindle microtubules to kinetochore	Gene Ontology	GO:0051315	Biological_process	5	11	0.000690133	0.00440297	Ndc80|Cenpe|Cdt1|Kif2c|Nuf2	5	0
macrophage activation involved in immune response	Gene Ontology	GO:0002281	Biological_process	5	11	0.000690133	0.00440297	Syk|Sbno2|Trex1|Havcr2|Ifng	5	0
complement receptor activity	Gene Ontology	GO:0004875	Molecular_function	5	11	0.000690133	0.00440297	Fpr1|Fpr2|C5ar1|Fpr3|C3ar1	5	0
B cell differentiation	Gene Ontology	GO:0030183	Biological_process	12	73	0.000698451	0.00445134	Cd40lg|Klf6|Il10|Itga4|Tcirg1|Plcg2|Nfam1|Ptprc|Jak3|Adam17|Ptprj|Vcam1	12	0
Molecular_function	Gene Ontology	GO:0003674	Molecular_function	59	742	0.000717147	0.00456566	Sdsl|Nuf2|Gtse1|Sbsn|Crispld1|Ly9|Gpr63|Cdip1|Igsf3|Nes|Soga1|Unc93a|Exoc3l|Crybg1|Csrnp1|Bak1|Tspan32|Klhl4|Slamf9|Pdcd1lg2|Ndrg2|Slc43a3|Aif1|Lrg1|Nlrc3|Ctdspl|Abtb2|Fmnl1|Rsph4a|Fam210a|Serf1|Tmem35a|Spef1|Zadh2|Tmem120a|Susd6|Fitm2|Dlk1|Idnk|Mamld1|Rsph14|Csrp2|Fads3|Tmem268|Tmem51|Ccdc65|Ggta1|Romo1|Tlcd4|Spag8|Ifit3|Gpsm3|Stoml3|Ccdc40|Lrrc23|Cfap70|Scrn2|Gpr155|Dock10	24	35
tissue development	Gene Ontology	GO:0009888	Biological_process	8	34	0.000730479	0.00463585	Lama1|Egflam|Ntn4|Lama2|Megf9|Nr5a2|Nr5a1|Lamc3	0	8
B cell proliferation	Gene Ontology	GO:0042100	Biological_process	8	34	0.000730479	0.00463585	Il7r|Rasgrp1|Cd40lg|Il10|Cd40|Prkcd|Mef2c|Ptprc	7	1
cellular sodium ion homeostasis	Gene Ontology	GO:0006883	Biological_process	6	18	0.000749024	0.00471877	Atp1b2|Tmprss4|Atp1a3|Atp1a2|Agtr2|C7	1	5
iron ion transport	Gene Ontology	GO:0006826	Biological_process	6	18	0.000749024	0.00471877	Fth1|Slc11a1|B2m|Nectin1|Heph|Cp	4	2
response to ATP	Gene Ontology	GO:0033198	Biological_process	6	18	0.000749024	0.00471877	Sell|Panx1|Il1b|P2rx4|P2rx7|P2rx6	5	1
positive regulation of sprouting angiogenesis	Gene Ontology	GO:1903672	Biological_process	6	18	0.000749024	0.00471877	Tjp1|Il10|Itga5|Fgf2|Fgf1|Pkm	3	3
myeloid dendritic cell differentiation	Gene Ontology	GO:0043011	Biological_process	6	18	0.000749024	0.00471877	Batf|Spi1|Ubd|Batf3|Batf2|Relb	6	0
cellular response to cAMP	Gene Ontology	GO:0071320	Biological_process	10	53	0.000755291	0.00475329	Star|Ptafr|Wnt10b|Rap1b|Pik3cg|Gpd1|Stc1|Srd5a1|Fdx1|Ass1	4	6
microtubule organizing center	Gene Ontology	GO:0005815	Cellular_component	14	96	0.000758041	0.00476562	Stx1b|Togaram2|Spdl1|Tacc2|Tekt2|Septin1|Clic5|Ttc28|Rad51|Fry|Kifc1|Ajuba|Cntrl|Diaph1	8	6
sensory perception of sound	Gene Ontology	GO:0007605	Biological_process	18	144	0.000766023	0.00481079	Clic5|Fzd4|Diaph1|Cdkn2d|Coch|Chd7|Birc5|Col11a1|Thrb|Myo6|Lrrc51|Lig1|Icam1|Espn|Tmprss4|Homer2|Whrn|Casp3	9	9
apical part of cell	Gene Ontology	GO:0045177	Cellular_component	12	74	0.000776997	0.00487463	Enpep|Clic4|Tjp1|Cdh2|Myo6|Msn|C5ar1|Vcam1|Fat4|Homer2|Dync2h1|Reep6	4	8
peroxisome	Gene Ontology	GO:0005777	Cellular_component	15	108	0.000785646	0.00492377	Lacc1|Nos2|Agt|Pecr|Ccdc33|Prdx5|Tmem135|Ephx2|Zadh2|Syt7|Ddo|Hao2|Abcd2|Idh1|Plaat3	4	11
negative regulation of stress fiber assembly	Gene Ontology	GO:0051497	Biological_process	7	26	0.000795843	0.00496188	Tjp1|Was|Myoc|Pfn1|Ppp1r9a|Phldb2|Dlc1	2	5
execution phase of apoptosis	Gene Ontology	GO:0097194	Biological_process	7	26	0.000795843	0.00496188	Casp7|Casp4|Casp3|Casp1|Casp8|Casp12|Colec11	6	1
regulation of actin filament polymerization	Gene Ontology	GO:0030833	Biological_process	7	26	0.000795843	0.00496188	Dbnl|Prex1|Cotl1|Pfn1|Ppp1r9a|Arhgap18|Hcls1	5	2
positive regulation of neutrophil chemotaxis	Gene Ontology	GO:0090023	Biological_process	7	26	0.000795843	0.00496188	Cd74|Nckap1l|Rac2|Ccl19|C3ar1|C5ar1|Ccr7	7	0
glycosaminoglycan binding	Gene Ontology	GO:0005539	Molecular_function	7	26	0.000795843	0.00496188	Gns|Egflam|Ltbp4|Vit|Podxl2|Spock2|Serpina5	1	6
platelet aggregation	Gene Ontology	GO:0070527	Biological_process	8	44	0.000831867	0.00518112	Ubash3b|Clic1|Pik3cg|Tspan32|Fermt3|Stxbp3|Plek|Ptpn6	8	0
membrane organization	Gene Ontology	GO:0061024	Biological_process	16	133	0.000847391	0.00520241	Il7r|Tgfa|Fzd4|Actr2|Arpc2|Actr3|Arpc5|Arpc4|Cd4|Arpc3|Arrb2|Ston2|Lpcat2|Cd3d|Sh3kbp1|M6pr	13	3
proton transmembrane transport	Gene Ontology	GO:1902600	Biological_process	15	109	0.000855025	0.00520241	Atp6v0c|Slc9a7|Cox5a|Slc2a9|Hvcn1|Slc36a1|Atp6v1b2|Tcirg1|Atp6v0e2|Atp1a3|Atp1a2|Ucp2|Ucp3|Dmac2l|Slc46a1	8	7
integral component of endoplasmic reticulum membrane	Gene Ontology	GO:0030176	Cellular_component	15	109	0.000855025	0.00520241	Tap1|Acer3|Hacd3|Slc37a1|Tm7sf2|Dhrs9|Scd1|Tecr|Dhcr7|Elovl6|Fitm2|Derl3|Dgat2|Edem1|Gpt	5	10
cytoskeletal protein binding	Gene Ontology	GO:0008092	Molecular_function	10	54	0.000857394	0.00520241	Epb41l5|Rph3al|Des|Pifo|Coro1a|Fabp3|Pstpip2|Cntrl|Ank3|Pstpip1	5	5
brush border	Gene Ontology	GO:0005903	Cellular_component	10	54	0.000857394	0.00520241	Enpep|Ralgds|Espn|Capza2|Lctl|Clic1|Acat2|Nppa|Actr3|Nmi	6	4
detection of virus	Gene Ontology	GO:0009597	Biological_process	4	6	0.000860018	0.00520241	Serinc5|Tlr3|Ifih1|Rigi	3	1
toll-like receptor 2 signaling pathway	Gene Ontology	GO:0034134	Biological_process	4	6	0.000860018	0.00520241	Tlr2|Lgals9|Ripk2|Pik3ap1	4	0
chromosome passenger complex	Gene Ontology	GO:0032133	Cellular_component	4	6	0.000860018	0.00520241	Birc5|Cdca8|Aurkb|Aurka	4	0
Bcl-2 family protein complex	Gene Ontology	GO:0097136	Cellular_component	4	6	0.000860018	0.00520241	Bcl2l11|Mcl1|Bax|Bak1	4	0
negative regulation of mast cell degranulation	Gene Ontology	GO:0043305	Biological_process	4	6	0.000860018	0.00520241	Lgals9|Cd300a|Hmox1|Cd84	4	0
kinetochore organization	Gene Ontology	GO:0051383	Biological_process	4	6	0.000860018	0.00520241	Ndc80|Smc2|Cdt1|Nuf2	4	0
positive regulation of vascular endothelial growth factor signaling pathway	Gene Ontology	GO:1900748	Biological_process	4	6	0.000860018	0.00520241	Robo1|Smoc2|Adamts3|Nmi	2	2
positive regulation of natural killer cell chemotaxis	Gene Ontology	GO:2000503	Biological_process	4	6	0.000860018	0.00520241	Ccl3|Ccl7|Ccl4|Ccl5	4	0
negative regulation of macrophage apoptotic process	Gene Ontology	GO:2000110	Biological_process	4	6	0.000860018	0.00520241	Nod2|Irf7|Ccr5|Ccl5	4	0
neutrophil extravasation	Gene Ontology	GO:0072672	Biological_process	4	6	0.000860018	0.00520241	Jaml|Pik3cd|Prtn3|Pik3cg	4	0
positive regulation of type 2 immune response	Gene Ontology	GO:0002830	Biological_process	4	6	0.000860018	0.00520241	Cd74|Ido1|Nlrp3|Nod2	4	0
positive regulation of defense response to bacterium	Gene Ontology	GO:1900426	Biological_process	4	6	0.000860018	0.00520241	Grn|Cyba|Unc13b|Havcr2	3	1
positive regulation of cell-cell adhesion mediated by integrin	Gene Ontology	GO:0033634	Biological_process	4	6	0.000860018	0.00520241	Cxcl13|Skap1|Cd3e|Ccl5	4	0
neutrophil activation involved in immune response	Gene Ontology	GO:0002283	Biological_process	4	6	0.000860018	0.00520241	Syk|Tyrobp|Fcer1g|Dnase1l3	4	0
B cell chemotaxis	Gene Ontology	GO:0035754	Biological_process	4	6	0.000860018	0.00520241	Cxcl13|Gas6|Pik3cd|Ch25h	3	1
positive regulation of granulocyte differentiation	Gene Ontology	GO:0030854	Biological_process	4	6	0.000860018	0.00520241	Hcls1|Evi2b|Runx1|Tesc	4	0
regulation of platelet aggregation	Gene Ontology	GO:0090330	Biological_process	4	6	0.000860018	0.00520241	Prkcq|Syk|Lyn|Blk	3	1
MHC class I protein complex binding	Gene Ontology	GO:0023024	Molecular_function	4	6	0.000860018	0.00520241	Klrc1|Cd8a|Tapbpl|Cd160	4	0
cell-cell adhesion mediated by integrin	Gene Ontology	GO:0033631	Biological_process	4	6	0.000860018	0.00520241	Npnt|Itga4|Itga5|Adam9	3	1
positive regulation of interferon-gamma-mediated signaling pathway	Gene Ontology	GO:0060335	Biological_process	4	6	0.000860018	0.00520241	Nlrc5|Txk|Parp9|Irgm1	4	0
positive regulation of apoptotic cell clearance	Gene Ontology	GO:2000427	Biological_process	4	6	0.000860018	0.00520241	Ccl2|Cd300lf|C4a|C3	4	0
immune response-regulating cell surface receptor signaling pathway	Gene Ontology	GO:0002768	Biological_process	4	6	0.000860018	0.00520241	Lyn|Fpr2|Cd40|Fgr	4	0
Toll-like receptor binding	Gene Ontology	GO:0035325	Molecular_function	4	6	0.000860018	0.00520241	Syk|Tlr2|Myd88|Unc93b1	4	0
neuron projection	Gene Ontology	GO:0043005	Cellular_component	32	336	0.000867786	0.00524237	Epha4|Fos|Avil|Atp13a2|Casp8|Ston2|Cx3cl1|Hycc1|Bdkrb1|Stmn4|Pacrg|Arpc2|Bbs2|Tenm3|Syp|Rgs2|Tenm4|Fgf13|Homer2|Sh3kbp1|Pgrmc1|Adgrl1|Star|Ank3|Ptgs2|Cdh2|Ephb6|Ank1|Kcnn4|Rnf112|Abat|Rtn4rl2	12	20
cellular calcium ion homeostasis	Gene Ontology	GO:0006874	Biological_process	14	98	0.000907625	0.00547755	Ccl11|Slc8b1|Tpcn2|Ccl5|Ccl19|Ccl3|Atp13a2|Cd40|Tcirg1|Ccr1|Stc1|Cav1|Cdh5|Ccl7	11	3
Notch signaling pathway	Gene Ontology	GO:0007219	Biological_process	15	110	0.000929519	0.00559113	Dtx3l|Il2ra|Heyl|Timp4|Anxa4|Hk2|Adam17|Tbx2|S1pr3|Dll4|Fat4|Jag2|Crtc1|Agt|Hey1	6	9
positive regulation of phagocytosis, engulfment	Gene Ontology	GO:0060100	Biological_process	5	12	0.000939429	0.00559113	C3|Pparg|Aplp2|Nckap1l|Itga2	3	2
ethanol oxidation	Gene Ontology	GO:0006069	Biological_process	5	12	0.000939429	0.00559113	Acss2|Adh1|Adh7|Aldh1a1|Aldh2	0	5
cyclin-dependent protein serine/threonine kinase inhibitor activity	Gene Ontology	GO:0004861	Molecular_function	5	12	0.000939429	0.00559113	Cdkn2b|Cdkn1a|Cdkn2a|Casp3|Cdkn2d	4	1
uropod	Gene Ontology	GO:0001931	Cellular_component	5	12	0.000939429	0.00559113	Msn|Pstpip1|Bst1|Selplg|Pip5k1b	4	1
toll-like receptor 3 signaling pathway	Gene Ontology	GO:0034138	Biological_process	5	12	0.000939429	0.00559113	Unc93b1|Tlr3|Casp8|Havcr2|Scimp	5	0
positive regulation of fatty acid biosynthetic process	Gene Ontology	GO:0045723	Biological_process	5	12	0.000939429	0.00559113	Slc45a3|Apoc2|Apoa1|Mid1ip1|Nr1h3	2	3
negative regulation of T cell activation	Gene Ontology	GO:0050868	Biological_process	5	12	0.000939429	0.00559113	Ptpn22|Pag1|Tigit|Tnfaip8l2|Jak3	5	0
immunological synapse formation	Gene Ontology	GO:0001771	Biological_process	5	12	0.000939429	0.00559113	Dock2|Ccl19|Cd6|Coro1a|Msn	5	0
response to muramyl dipeptide	Gene Ontology	GO:0032495	Biological_process	5	12	0.000939429	0.00559113	Card9|Nfkbia|Irf5|Tnfaip3|Nod2	5	0
positive regulation of calcium ion transport into cytosol	Gene Ontology	GO:0010524	Biological_process	5	12	0.000939429	0.00559113	Cd4|Bak1|P2rx4|P2rx7|Cav1	4	1
phospholipase A1 activity	Gene Ontology	GO:0008970	Molecular_function	5	12	0.000939429	0.00559113	Abhd3|Lcp1|Lpl|Pla1a|Plaat3	3	2
neuron remodeling	Gene Ontology	GO:0016322	Biological_process	5	12	0.000939429	0.00559113	C3|Rnd1|Cx3cl1|Ntn4|Scarf1	4	1
negative regulation of interleukin-17 production	Gene Ontology	GO:0032700	Biological_process	5	12	0.000939429	0.00559113	Ifng|Vsir|Nckap1l|Il12b|Tlr4	5	0
kinetochore	Gene Ontology	GO:0000776	Cellular_component	13	87	0.000944425	0.00559735	Mad2l1|Cenpi|Plk1|Dlc1|Cenpe|Spag5|Cdt1|Kif22|Aurkb|Zwilch|Ndc80|Sgo1|Kif2c	12	1
cell-substrate adhesion	Gene Ontology	GO:0031589	Biological_process	6	19	0.000946044	0.00559735	Myo1g|Itga2|Atp1b2|Itga5|Coro1a|Gas6	4	2
positive regulation of T cell differentiation	Gene Ontology	GO:0045582	Biological_process	6	19	0.000946044	0.00559735	Cd74|Il2ra|Cd27|Pik3r6|Rhoh|Zap70	6	0
regulation of establishment of cell polarity	Gene Ontology	GO:2000114	Biological_process	6	19	0.000946044	0.00559735	Shtn1|Cdh5|Rap1b|Ptk2b|Wdpcp|Kif20b	4	2
interleukin-7-mediated signaling pathway	Gene Ontology	GO:0038111	Biological_process	6	19	0.000946044	0.00559735	Il7r|Socs1|Il2rg|Irs1|Jak3|Stat3	5	1
positive regulation of endothelial cell apoptotic process	Gene Ontology	GO:2000353	Biological_process	6	19	0.000946044	0.00559735	Ccl2|Cd40lg|Cd160|Itga4|Cd40|Fasl	6	0
phosphatidylinositol biosynthetic process	Gene Ontology	GO:0006661	Biological_process	12	76	0.000956321	0.00563714	Inpp5d|Pik3r6|Pip5k1b|Pik3cd|Pik3cg|Plcg2|Pik3r5|Pik3c2g|Plekha2|Pitpnm2|Pitpnm1|Fgf2	8	4
neuromuscular junction	Gene Ontology	GO:0031594	Cellular_component	12	76	0.000956321	0.00563714	Ank3|Lama2|Stx1b|Des|Epha4|Cib2|Fads1|Syp|Unc13b|Ppp1r9a|Fads2|P2rx7	3	9
bone mineralization	Gene Ontology	GO:0030282	Biological_process	9	45	0.000956509	0.00563714	Sbno2|Snx10|Clec3b|Fgr|Gpc3|Lgr4|Ptgs2|Lox|Fgfr3	5	4
glutathione transferase activity	Gene Ontology	GO:0004364	Molecular_function	7	27	0.000961279	0.00563769	Gsta4|Gstm1|Gstm2|Gstz1|Gsta2|Gsta3|Alox5ap	1	6
actin monomer binding	Gene Ontology	GO:0003785	Molecular_function	7	27	0.000961279	0.00563769	Nos3|Tmsb10|Twf2|Tmsb4x|Pfn1|Coro1a|Cobll1	5	2
dynein light intermediate chain binding	Gene Ontology	GO:0051959	Molecular_function	7	27	0.000961279	0.00563769	Dnah3|Dnah6|Dync2h1|Dnah5|Hk3|Ccdc88b|Dlc1	2	5
response to gamma radiation	Gene Ontology	GO:0010332	Biological_process	7	27	0.000961279	0.00563769	Ccl7|Bax|Bak1|Apobec1|Ptprc|Pml|Cxcl10	7	0
cellular response to heat	Gene Ontology	GO:0034605	Biological_process	10	55	0.000970556	0.00567554	Ptgs2|Tfec|Daxx|Cdkn1a|Hmox1|Cxcl10|Il1a|Lyn|Myof|Fgf1	9	1
extracellular vesicle	Gene Ontology	GO:1903561	Cellular_component	10	55	0.000970556	0.00567554	Itgb2|F5|Cbr1|Ctsf|Ogn|Atp1a3|Atp1a2|Lfng|Apoa1|Pkm	4	6
copper ion binding	Gene Ontology	GO:0005507	Molecular_function	10	55	0.000970556	0.00567554	Lacc1|Aoc3|Loxl3|F5|Heph|Snca|Il1a|Lox|Cp|P2rx4	7	3
receptor ligand activity	Gene Ontology	GO:0048018	Molecular_function	8	36	0.00100801	0.0058661	Grem2|Ccl11|Wnt10b|Mrap|Igf2|Cxcl13|Zp3|Gas6	2	6
cell-cell adhesion via plasma-membrane adhesion molecules	Gene Ontology	GO:0098742	Biological_process	8	36	0.00100801	0.0058661	Fgfrl1|Itgb2|Cdhr3|Milr1|Adgrl3|Cdh2|Cdh5|Itgam	3	5
circadian regulation of gene expression	Gene Ontology	GO:0032922	Biological_process	11	66	0.0010409	0.00604585	Lgr4|Bhlhe41|Usp2|Id2|Nampt|Cry2|Id3|Per3|Maged1|Pml|Relb	4	7
roof of mouth development	Gene Ontology	GO:0060021	Biological_process	11	66	0.0010409	0.00604585	Tbx2|Loxl3|Lrp6|Bnc2|Csrnp1|Tcf21|Mef2c|Npr3|Insig1|Wdpcp|Cldn5	2	9
protein dephosphorylation	Gene Ontology	GO:0006470	Biological_process	18	149	0.00109139	0.00632084	Ctdspl|Ptpn22|Ptpru|Dusp6|Lrrk1|Lck|Ptprj|Ptprz1|Ptprd|Dusp10|Ptprb|Dusp5|Ptprc|Ptpn1|Ppm1h|Ptpn7|Ptpn6|Dusp2	14	4
substrate adhesion-dependent cell spreading	Gene Ontology	GO:0034446	Biological_process	10	56	0.00109566	0.00632734	Tek|Fzd4|Lpxn|Itga4|Ntn4|Efna1|Fermt3|Megf9|Mertk|Lamc3	4	6
phosphatidylinositol phosphorylation	Gene Ontology	GO:0046854	Biological_process	10	56	0.00109566	0.00632734	Ttc7|Bpnt1|Socs3|Pip5k1b|Pik3cd|Pik3cg|Pik3r6|Pik3c2g|Socs1|Hycc1	6	4
wound healing	Gene Ontology	GO:0042060	Biological_process	13	89	0.00113788	0.00655861	Tgfb3|Casp3|Slc11a1|Sdc1|Scarb1|Sdc4|Dsp|Coro1b|Lox|Gata4|Fgf2|Fgf1|Gsn	5	8
positive regulation of mitotic nuclear division	Gene Ontology	GO:0045840	Biological_process	7	28	0.00115261	0.00659931	Tgfa|Igf2|Cd28|Nusap1|Aurka|Il1a|Il1b	5	2
protein kinase activator activity	Gene Ontology	GO:0030295	Molecular_function	7	28	0.00115261	0.00659931	Daxx|Tpx2|Nckap1l|Prkag2|Tom1l1|Fgf13|Gprc5a	4	3
endodermal cell differentiation	Gene Ontology	GO:0035987	Biological_process	7	28	0.00115261	0.00659931	Mmp15|Itgb2|Col11a1|Itga4|Itga5|Vtn|Mmp8	4	3
triglyceride homeostasis	Gene Ontology	GO:0070328	Biological_process	7	28	0.00115261	0.00659931	Scarb1|Lpl|Apoc2|Lcp1|Angptl8|Apoa1|Nr1h3	3	4
homeostasis of number of cells within a tissue	Gene Ontology	GO:0048873	Biological_process	7	28	0.00115261	0.00659931	Nos3|Ildr2|Csf1|Bax|Coro1a|Sash3|P2rx7	5	2
negative regulation of interleukin-1 beta production	Gene Ontology	GO:0032691	Biological_process	7	28	0.00115261	0.00659931	Nlrp3|Tnfaip3|Mefv|Arrb2|Cx3cl1|Zc3h12a|Apoa1	6	1
keratan sulfate biosynthetic process	Gene Ontology	GO:0018146	Biological_process	7	28	0.00115261	0.00659931	B3gnt2|B3gnt3|Omd|Ogn|Fmod|Chst1|B4galt5	3	4
post-embryonic development	Gene Ontology	GO:0009791	Biological_process	11	67	0.00116037	0.00663742	Foxp2|Morc3|Mmut|Csrnp1|Dhcr7|Aco1|Etnk2|Slc18a2|Plagl2|Aldh5a1|Sox6	3	8
chloride transport	Gene Ontology	GO:0006821	Biological_process	8	37	0.0011753	0.0067101	Clic4|Clic5|Ano9|Clic1|Ano4|Clcn2|Slc26a7|Tspo	5	3
positive regulation of cell-substrate adhesion	Gene Ontology	GO:0010811	Biological_process	8	37	0.0011753	0.0067101	Egflam|Ccna2|Vit|Itga5|Vtn|Npnt|Spock2|Smoc2	2	6
positive regulation of cholesterol efflux	Gene Ontology	GO:0010875	Biological_process	6	20	0.0011806	0.00671493	Abcg1|Nfkbia|Cav1|Apoa1|Eepd1|Nr1h3	3	3
vasodilation	Gene Ontology	GO:0042311	Biological_process	6	20	0.0011806	0.00671493	Bdkrb1|Adora2a|Nos3|Bbs2|Agtr2|Nppa	3	3
proteasome core complex	Gene Ontology	GO:0005839	Cellular_component	6	20	0.0011806	0.00671493	Psmb10|Psmb8|Psma7|Psmb9|Psma5|Psmb2	6	0
very-low-density lipoprotein particle	Gene Ontology	GO:0034361	Cellular_component	6	20	0.0011806	0.00671493	Pcyox1|Lpl|Apoc2|Apobr|Lcp1|Apoa1	3	3
regulation of complement activation	Gene Ontology	GO:0030449	Biological_process	15	113	0.00118672	0.00674336	Cfhr4|Cfh|C3ar1|Cfb|Serping1|Vtn|C5ar1|Iglc1|Iglc2|C3|Ighg3|C1qc|C7|Cfp|C4a	8	7
complement activation, alternative pathway	Gene Ontology	GO:0006957	Biological_process	5	13	0.00124991	0.00699116	C3|C7|Cfb|Cfp|Cfh	3	2
dendritic cell differentiation	Gene Ontology	GO:0097028	Biological_process	5	13	0.00124991	0.00699116	Batf3|Lyn|Pirb|Blk|Gas6	3	2
response to carbohydrate	Gene Ontology	GO:0009743	Biological_process	5	13	0.00124991	0.00699116	Map1b|Lyn|Me1|Il1b|Rap1b	3	2
positive regulation of B cell differentiation	Gene Ontology	GO:0045579	Biological_process	5	13	0.00124991	0.00699116	Syk|Cd27|Nckap1l|Inpp5d|Btk	5	0
MAP kinase tyrosine/serine/threonine phosphatase activity	Gene Ontology	GO:0017017	Molecular_function	5	13	0.00124991	0.00699116	Dusp5|Dusp14|Dusp6|Dusp10|Dusp2	4	1
complement receptor mediated signaling pathway	Gene Ontology	GO:0002430	Biological_process	5	13	0.00124991	0.00699116	Fpr1|Fpr2|C5ar1|Fpr3|C3ar1	5	0
BMP receptor binding	Gene Ontology	GO:0070700	Molecular_function	5	13	0.00124991	0.00699116	Bmp7|Pycard|Gdf15|Cdh5|Bmp6	2	3
regulation of cell adhesion mediated by integrin	Gene Ontology	GO:0033628	Biological_process	5	13	0.00124991	0.00699116	Lyn|Tesc|Efna1|Lpxn|Pik3cg	4	1
response to magnesium ion	Gene Ontology	GO:0032026	Biological_process	5	13	0.00124991	0.00699116	Bmp6|Mdm2|D2hgdh|Tnfrsf11b|Snca	2	3
DNA-binding transcription factor inhibitor activity	Gene Ontology	GO:0140416	Molecular_function	5	13	0.00124991	0.00699116	Mdfi|Daxx|Ncapg2|Id2|Id3	3	2
chylomicron	Gene Ontology	GO:0042627	Cellular_component	5	13	0.00124991	0.00699116	Lcp1|Lpl|Apoc2|Apoa1|Apobr	3	2
interleukin-1 receptor binding	Gene Ontology	GO:0005149	Molecular_function	5	13	0.00124991	0.00699116	Il36a|Il1a|Il1b|Tlr9|Il36g	5	0
superoxide-generating NAD(P)H oxidase activity	Gene Ontology	GO:0016175	Molecular_function	5	13	0.00124991	0.00699116	Cybb|Ncf2|Ncf1|Cyba|Ncf4	5	0
regulation of NIK/NF-kappaB signaling	Gene Ontology	GO:1901222	Biological_process	5	13	0.00124991	0.00699116	Tmsb4x|Ptpn22|Nfkbia|Lime1|Bcl3	5	0
estrogen biosynthetic process	Gene Ontology	GO:0006703	Biological_process	5	13	0.00124991	0.00699116	H2-Ke6|Hsd17b7|Star|Hsd3b1|Hsd17b1	0	5
lipid binding	Gene Ontology	GO:0008289	Molecular_function	18	151	0.00125111	0.00699116	Fyb|S1pr3|Osbpl10|Tap2|Sec14l3|Dlc1|Tspo|Bax|S1pr4|Melk|Rasgrp1|Apoc2|Bpifb4|Pram1|Apol6|Osbpl6|Cyth4|Plin1	12	6
cell leading edge	Gene Ontology	GO:0031252	Cellular_component	9	47	0.0012512	0.00699116	Carmil2|Shtn1|Lap3|Ldb2|Cdc42bpa|Cadm4|Phldb2|Coro1b|Sh3bp1	5	4
positive regulation of cell division	Gene Ontology	GO:0051781	Biological_process	9	47	0.0012512	0.00699116	Tgfa|Igf2|Tgfb3|Pdgfd|Vegfc|Il1a|Il1b|Fgf2|Fgf1	2	7
anchored component of membrane	Gene Ontology	GO:0031225	Cellular_component	14	102	0.00128206	0.00714086	Cd52|Plet1|Ly6e|Art4|Nrn1|Enpp6|Plaur|Negr1|Dok1|Bst1|Lsamp|Bst2|Dpep2|Cd48	9	5
regulation of intracellular protein transport	Gene Ontology	GO:0033157	Biological_process	4	7	0.00130049	0.00714086	Ptpn1|Atp13a2|Lcp1|Lpl	3	1
positive regulation of IRE1-mediated unfolded protein response	Gene Ontology	GO:1903896	Biological_process	4	7	0.00130049	0.00714086	Ptpn1|Bcl2l11|Bax|Bak1	4	0
positive regulation of phospholipase activity	Gene Ontology	GO:0010518	Biological_process	4	7	0.00130049	0.00714086	Ccna2|Pla2g5|Apoc2|Fgfr3	2	2
positive regulation of microglial cell migration	Gene Ontology	GO:1904141	Biological_process	4	7	0.00130049	0.00714086	Cx3cl1|Ccl3|Csf1|P2rx4	4	0
interleukin-6 receptor binding	Gene Ontology	GO:0005138	Molecular_function	4	7	0.00130049	0.00714086	Il6|Pycard|Erap1|Adam17	4	0
thyroid hormone binding	Gene Ontology	GO:0070324	Molecular_function	4	7	0.00130049	0.00714086	Ctsh|Pkm|Thrb|Aldh1a3	2	2
positive regulation of T cell apoptotic process	Gene Ontology	GO:0070234	Biological_process	4	7	0.00130049	0.00714086	Plac8|Ido1|Ccl5|Pdcd1	4	0
negative regulation of B cell receptor signaling pathway	Gene Ontology	GO:0050859	Biological_process	4	7	0.00130049	0.00714086	Fcgr2b|Cd300a|Plcl2|Lpxn	4	0
negative regulation of dendritic cell apoptotic process	Gene Ontology	GO:2000669	Biological_process	4	7	0.00130049	0.00714086	Ccl19|Gas6|Pirb|Ccr7	3	1
9+2 motile cilium	Gene Ontology	GO:0097729	Cellular_component	4	7	0.00130049	0.00714086	Enkur|Dnali1|Rsph9|Dnah5	0	4
arginine catabolic process	Gene Ontology	GO:0006527	Biological_process	4	7	0.00130049	0.00714086	Nos2|Nos3|Ddah1|Fanca	2	2
fusion of virus membrane with host plasma membrane	Gene Ontology	GO:0019064	Biological_process	4	7	0.00130049	0.00714086	Cd4|Lap3|Ccr5|Gas6	3	1
positive regulation of integrin activation	Gene Ontology	GO:0033625	Biological_process	4	7	0.00130049	0.00714086	Cxcl13|Skap1|Plek|Rap1b	4	0
response to manganese ion	Gene Ontology	GO:0010042	Biological_process	4	7	0.00130049	0.00714086	Ptgs2|D2hgdh|Tspo|Adam9	3	1
sex determination	Gene Ontology	GO:0007530	Biological_process	4	7	0.00130049	0.00714086	Amh|Srd5a1|Tcf21|Nr5a1	0	4
cellular response to hyperoxia	Gene Ontology	GO:0071455	Biological_process	4	7	0.00130049	0.00714086	Pparg|Foxo1|Fas|Cav1	1	3
negative regulation of angiogenesis	Gene Ontology	GO:0016525	Biological_process	13	91	0.00136331	0.007479	Tek|Stat1|Cnmd|Cd160|Pparg|Pf4|Fasl|Cxcl10|Pml|Sema4a|Cldn5|Fbln5|Pgk1	7	6
ubiquitin-protein transferase activity	Gene Ontology	GO:0004842	Molecular_function	24	233	0.00141054	0.00773106	Ttc3|Ube2c|Tnfaip3|Uba7|Mdm2|Trim2|Arel1|Epm2a|Klhl13|Znrf3|Lmo7|Ube2l6|Rnf213|Fbxl5|Klhl42|Malt1|Rnf31|Dtx3l|Birc3|Trim21|Rnf115|Pml|Trim45|Tnfsf13b	16	8
myelination	Gene Ontology	GO:0042552	Biological_process	9	48	0.00142379	0.0077966	Acer3|Sp110|Serinc5|Egr2|Cmtm8|Acsbg1|Amigo1|Hycc1|Bcas1	3	6
threonine-type endopeptidase activity	Gene Ontology	GO:0004298	Molecular_function	6	21	0.00145718	0.00794334	Psmb10|Psmb8|Psma7|Psmb9|Psma5|Psmb2	6	0
ribonuclease activity	Gene Ontology	GO:0004540	Molecular_function	6	21	0.00145718	0.00794334	Rnase1|Samhd1|Junb|Helz2|Zc3h12a|Rnasel	5	1
apoptotic cell clearance	Gene Ontology	GO:0043277	Biological_process	6	21	0.00145718	0.00794334	Tgm2|Tyrobp|Trex1|Mertk|Nr1h3|Gas6	5	1
regulation of nitric-oxide synthase activity	Gene Ontology	GO:0050999	Biological_process	6	21	0.00145718	0.00794334	Nos3|Lep|Il1a|Il1b|Ddah1|Cav1	2	4
SCF-dependent proteasomal ubiquitin-dependent protein catabolic process	Gene Ontology	GO:0031146	Biological_process	13	92	0.00148924	0.00810344	Psmb9|Psmb10|Fbxl5|Psmb8|Psme2|Fbxl7|Psme1|Ccnf|Psma7|Fbxo6|Fbxl16|Psma5|Psmb2	11	2
regulation of lipid metabolic process	Gene Ontology	GO:0019216	Biological_process	13	92	0.00148924	0.00810344	Hmgcs1|Trac|Glipr1|Plin2|Id2|Pparg|Tiam2|Me1|Helz2|Trib3|Fdft1|Apoa1|Angptl8	6	7
negative regulation of cell death	Gene Ontology	GO:0060548	Biological_process	10	59	0.00155208	0.00843776	Bmp7|Ccn5|Pacrg|Zfpm2|Agr3|Mrap|Prkd1|Tnfrsf1b|Ccna2|Fgf2	2	8
phosphatidylinositol-3,4,5-trisphosphate binding	Gene Ontology	GO:0005547	Molecular_function	8	39	0.00157594	0.00852903	Arap2|Racgap1|Adap2|Adap1|Myo1g|Plekhb2|Arhgap9|Btk	8	0
cellular response to cadmium ion	Gene Ontology	GO:0071276	Biological_process	8	39	0.00157594	0.00852903	Daxx|Ncf1|Star|Fos|Mt2|Hmox1|Cybb|Gsn	6	2
mitotic metaphase plate congression	Gene Ontology	GO:0007080	Biological_process	8	39	0.00157594	0.00852903	Psrc1|Spdl1|Cenpe|Cep55|Kif22|Cdca8|Kif2c|Kifc1	8	0
NAD binding	Gene Ontology	GO:0051287	Molecular_function	8	39	0.00157594	0.00852903	Hadh|Grhpr|Idh1|Aldh2|Aldh1a1|Gpd1|Me1|Ldha	1	7
negative regulation of ERK1 and ERK2 cascade	Gene Ontology	GO:0070373	Biological_process	11	70	0.00158815	0.00857206	Lyn|Sirpa|Dusp10|Tnip1|Ptprc|Tlr4|Ndrg2|Dusp6|Tbc1d10c|Camk2n1|Ptpn1	9	2
fat cell differentiation	Gene Ontology	GO:0045444	Biological_process	11	70	0.00158815	0.00857206	Erap1|Socs1|Lrrc8c|Egr2|Bbs2|Tmem120a|Foxo1|Psmb8|Mafb|Rnasel|Angptl8	7	4
regulation of transcription from RNA polymerase II promoter in response to hypoxia	Gene Ontology	GO:0061418	Biological_process	11	70	0.00158815	0.00857206	Egln3|Psmb10|Psma5|Psme2|Hif1a|Psme1|Psma7|Psmb9|Psmb8|Hlf|Psmb2	10	1
positive regulation of vasoconstriction	Gene Ontology	GO:0045907	Biological_process	7	30	0.00162389	0.00867421	Cd38|Gja1|Ptgs2|Ptafr|Icam1|Oxtr|Cav1	4	3
cyclin-dependent protein kinase holoenzyme complex	Gene Ontology	GO:0000307	Cellular_component	7	30	0.00162389	0.00867421	Pcna|Ccnb2|Ccna2|Cdkn1a|Ccne1|Cdk1|Ccnf	7	0
respiratory gaseous exchange by respiratory system	Gene Ontology	GO:0007585	Biological_process	7	30	0.00162389	0.00867421	Csf2rb|Sftpd|Bpgm|Psap|Man2a1|Mafb|Ucp3	5	2
regulation of cytoskeleton organization	Gene Ontology	GO:0051493	Biological_process	7	30	0.00162389	0.00867421	Spef1|Stmn4|Clic4|Plxnb1|Diaph1|Tjp1|Cntrl	4	3
dynein intermediate chain binding	Gene Ontology	GO:0045505	Molecular_function	7	30	0.00162389	0.00867421	Dnah3|Dnah6|Dync2h1|Dnah5|Hk3|Dynlrb2|Dlc1	1	6
establishment or maintenance of transmembrane electrochemical gradient	Gene Ontology	GO:0010248	Biological_process	5	14	0.0016301	0.00867421	Atp1a3|Atp1b2|Atp1a2|Bax|Bak1	2	3
low-density lipoprotein particle	Gene Ontology	GO:0034362	Cellular_component	5	14	0.0016301	0.00867421	Pla2g7|Msr1|Apoc2|Apoa1|Apobr	4	1
glycerol metabolic process	Gene Ontology	GO:0006071	Biological_process	5	14	0.0016301	0.00867421	Mgat3|Pla2g4a|Dgat2|Myof|Mogat1	2	3
negative regulation of nitric oxide biosynthetic process	Gene Ontology	GO:0045019	Biological_process	5	14	0.0016301	0.00867421	Il10|Zc3h12a|Tspo|Sirpa|Cav1	4	1
growth hormone receptor signaling pathway via JAK-STAT	Gene Ontology	GO:0060397	Biological_process	5	14	0.0016301	0.00867421	Prlr|Lyn|Stat3|Jak3|Ptpn1	4	1
negative regulation of calcium ion transport	Gene Ontology	GO:0051926	Biological_process	5	14	0.0016301	0.00867421	Ptgs2|Nos3|Pirb|Icam1|Stc1	3	2
amyloid-beta clearance	Gene Ontology	GO:0097242	Biological_process	5	14	0.0016301	0.00867421	C3|Itgb2|C5ar1|Itgam|Msr1	5	0
ruffle assembly	Gene Ontology	GO:0097178	Biological_process	5	14	0.0016301	0.00867421	Aif1l|Dbnl|Aif1|Bag4|Snx10	3	2
negative regulation of G protein-coupled receptor signaling pathway	Gene Ontology	GO:0045744	Biological_process	5	14	0.0016301	0.00867421	Rph3al|Rgs4|Plek|Rgs2|Ccl5	3	2
Arp2/3 complex binding	Gene Ontology	GO:0071933	Molecular_function	5	14	0.0016301	0.00867421	Coro1b|Gmfg|Avil|Wasf1|Whamm	4	1
ion transmembrane transport	Gene Ontology	GO:0034220	Biological_process	22	209	0.00169989	0.00902852	Ostm1|Ano9|Tpcn2|Ano4|Atp1b2|Atp13a2|Tmc8|Atp1a3|Atp1a2|P2rx4|Gja1|Tcirg1|Atp6v1b2|Clca1|Atp6v0c|Clcn7|Tmem120a|Kcnk3|Clcn2|Stoml3|Cybb|Atp6v0e2	12	10
nuclear envelope	Gene Ontology	GO:0005635	Cellular_component	20	182	0.00170118	0.00902852	Cybb|Lmnb1|Rac2|Lbr|Lpin1|Napepld|Trex1|Mns1|Bax|Lmo7|Syne2|Clic1|Tor3a|Alox5ap|Syne1|Pla2g4a|Parp11|Nup210|Myof|Trpm2	14	6
negative regulation of epithelial cell proliferation	Gene Ontology	GO:0050680	Biological_process	10	60	0.00173461	0.00916559	Cdkn2b|Maged1|Wnt10b|Nupr1|Ar|Runx3|B2m|Gpc3|Dusp10|Nlrc3	5	5
learning or memory	Gene Ontology	GO:0007611	Biological_process	10	60	0.00173461	0.00916559	Ccl11|Casp3|Egr2|Slc2a4|Aff2|Ptprz1|Mef2c|Gatm|B2m|S100b	6	4
phospholipase C-activating G protein-coupled receptor signaling pathway	Gene Ontology	GO:0007200	Biological_process	10	60	0.00173461	0.00916559	Nmur2|Ltb4r1|Lhcgr|Fpr1|Fpr2|Fpr3|C5ar1|C3ar1|P2ry2|P2ry6	9	1
cartilage development	Gene Ontology	GO:0051216	Biological_process	10	60	0.00173461	0.00916559	Bmp7|Bmp6|Cnmd|Cd44|Bbs2|Hif1a|Creb3l2|Hoxa3|Sox6|Sox5	2	8
negative regulation of DNA-binding transcription factor activity	Gene Ontology	GO:0043433	Biological_process	11	71	0.00175651	0.0092732	Heyl|Pim1|Glis2|Hmox1|Nupr1|Id2|Id3|Trib1|Tnfrsf4|Gas6|Sp100	7	4
acrosomal membrane	Gene Ontology	GO:0002080	Cellular_component	6	22	0.00178046	0.00938324	Serpina5|Cfap65|Pla1a|Rnd2|Cav2|Cav1	1	5
glutathione derivative biosynthetic process	Gene Ontology	GO:1901687	Biological_process	6	22	0.00178046	0.00938324	Gsta4|Gstm1|Gstm2|Gstz1|Gsta2|Gsta3	0	6
protein stabilization	Gene Ontology	GO:0050821	Biological_process	20	183	0.00180435	0.0095008	Trex1|Morc3|Usp2|Epha4|Pfn1|Tyrobp|Wnt10b|Gtse1|Atp1b2|Prkcd|Efna1|Tesc|Per3|Pink1|Stxbp4|Cdkn1a|Grn|Pim1|Apoa1|Irgm1	11	9
activation of adenylate cyclase activity	Gene Ontology	GO:0007190	Biological_process	8	40	0.00181315	0.0095388	Lgr5|Lgr4|Adora2b|Adcy7|Lhcgr|Cap1|Adcy9|Tshr	3	5
negative regulation of autophagy	Gene Ontology	GO:0010507	Biological_process	9	50	0.0018263	0.00959961	Ptpn22|Stat3|Il10ra|Il10|Nupr1|Nampt|Lep|Mcl1|Gata4	7	2
lung development	Gene Ontology	GO:0030324	Biological_process	12	83	0.00187575	0.00976226	Ccdc39|Adamts2|Zfpm2|Dhcr7|Lox|Gpc3|Hlf|Loxl3|Ccdc40|Nos3|Fgf2|Fgf1	2	10
exocyst localization	Gene Ontology	GO:0051601	Biological_process	4	8	0.0018773	0.00976226	Stxbp6|Exoc3l4|Exoc3l|Tnfaip2	2	2
cytoplasmic sequestering of NF-kappaB	Gene Ontology	GO:0007253	Biological_process	4	8	0.0018773	0.00976226	Nfkbib|Il10|Nfkbia|Tmsb4x	4	0
regulation of steroid biosynthetic process	Gene Ontology	GO:0050810	Biological_process	4	8	0.0018773	0.00976226	Lep|Tspo|Star|Nr5a1	1	3
response to type I interferon	Gene Ontology	GO:0034340	Biological_process	4	8	0.0018773	0.00976226	Ikbke|Isg15|Sp100|Mx1	4	0
negative regulation of microglial cell activation	Gene Ontology	GO:1903979	Biological_process	4	8	0.0018773	0.00976226	Grn|Cx3cl1|Ptprc|Cst7	4	0
pre-replicative complex assembly involved in nuclear cell cycle DNA replication	Gene Ontology	GO:0006267	Biological_process	4	8	0.0018773	0.00976226	Lat|Mcm5|Mcm3|Mcm2	4	0
mast cell activation	Gene Ontology	GO:0045576	Biological_process	4	8	0.0018773	0.00976226	Lcp2|Fcer1g|Rhoh|Fcgr2b	4	0
regulation of transmembrane transporter activity	Gene Ontology	GO:0022898	Biological_process	3	8	0.0018773	0.00976226	Gja1|Pim1|Snca	1	2
regulation of endopeptidase activity	Gene Ontology	GO:0052548	Biological_process	4	8	0.0018773	0.00976226	Atp13a2|Furin|A2ml1|Psmb8	3	1
glutamatergic synapse	Gene Ontology	GO:0098978	Cellular_component	31	354	0.00187829	0.00976226	Dgkz|Adora2a|Adora2b|Caly|Abr|Coro1a|Clstn2|P2rx6|Clstn3|Arpc2|Epha4|Syt7|Gucy1a1|Pfn1|Prkar2b|Ppp1r9a|Homer2|Gsg1l|Stat3|Arhgef2|Ppm1h|Srgn|Dag1|Ablim3|Fzd4|Crtc1|Ptk2b|Ptprd|Unc13b|Lyn|Adgrl3	13	18
cellular response to dexamethasone stimulus	Gene Ontology	GO:0071549	Biological_process	7	31	0.00190962	0.0098995	Star|Foxo1|Icam1|Smyd3|Agtr2|Srd5a1|Ass1	2	5

## Sheet: KEGG Pathways
Pathways	Database	Input number	Background number	P-Value	Padjust	Input	Up	Down
Cytokine-cytokine receptor interaction	KEGG PATHWAY	89	294	3.17758e-36	9.57881e-34	Plekhg5|Tnfrsf4|Ccl11|Ifng|Ccl19|Il36a|Il36g|Csf2rb|Il13ra1|Csf2ra|Il12b|Cxcr3|Cxcr6|Il15ra|Il18rap|Cd27|Cxcl11|Cxcl10|Cxcl13|Cxcl16|Il1rn|Ccl3|Il12rb1|Relt|Ifnar2|Fasl|Cx3cl1|Tnfrsf1b|Il2rg|Il21|Il27|Ccl2|Il2ra|Il2rb|Ccl7|Ccl4|Ccl5|Lap3|Ltb|Osmr|Il1r2|Cd40lg|Tnfrsf14|Il3ra|Fas|Tnfrsf18|Cxcl1|Cxcl2|Cxcl9|Bmpr2|Amh|Gdf9|Tgfb3|Il1rl1|Xcr1|Gdf15|Il7r|Tnfsf10|Tnfsf14|Il18r1|Ccr1|Tnf|Ccr5|Ccr7|Il10ra|…	77	12
Metabolic pathways	KEGG PATHWAY	198	1433	5.11542e-34	1.40186e-31	Cers6|Renbp|Sdsl|Fdps|Acsl3|Cmpk2|Cyp51|Nampt|Acsl5|Gatm|Maoa|Hsd3b1|Hsd17b1|Gpt|Acly|Fdft1|Cd38|Tm7sf2|Oplah|Nme3|Pip5k1b|Dhcr7|Tcirg1|Fut4|Prxl2b|Cox6b2|Plaat3|Pank1|Gns|Hacd3|Upp1|Tecr|Csad|Rrm2|Idnk|Blvrb|Aco1|Hsd17b7|Msmo1|Ptgs2|Inpp5b|Inpp5d|Bpgm|Enpp4|Amy1|Mgat3|Lpcat2|Car3|Aacs|Il4i1|Gk|Ugt1a1|Aoc3|Bpnt1|Bhmt|Nsdhl|Lpin1|Afmid|Idh1|Dgat2|Sc5d|Cd14|Gpam|Ddo|Acsbg1|Dse|Adh1|Gamt|Adh7|Inmt|H…	77	121
Pathways in cancer	KEGG PATHWAY	105	530	5.80258e-29	1.39935e-26	Igf2|Nfkb1|Nfkb2|Esr2|Ifng|Fas|Bid|Mitf|Gnai1|Csf2rb|Il13ra1|Csf2ra|Csf3r|Il12b|Bax|Gngt2|Il15ra|Fgf2|Fgf1|Wnt2b|Ptgs2|Fzd3|Fzd4|Fzd8|Lamc3|Rac2|Pim1|Il12rb1|Heyl|Ifnar2|Pparg|Runx1|Dll4|Fasl|Hey1|Bak1|Gna13|Fgfr3|Il2ra|Il2rb|Stat4|Stat3|Stat2|Stat1|Il2rg|Gstm2|Gstm1|Lap3|Adcy9|Lama1|Lama2|Rasgrp1|Ralgds|Itga2|Gadd45g|Il3ra|Jag2|Txnrd3|Cdkn2b|Vegfc|Mdm2|Apaf1|Bdkrb1|Traf1|Tgfb3|Lrp6|Fos|Pik3cd|Hi…	70	35
Epstein-Barr virus infection	KEGG PATHWAY	58	201	3.36942e-23	5.97477e-21	Rigi|Casp3|Casp8|Ifnar2|Runx3|Stat3|Icam1|Relb|Nfkb1|Nfkb2|Bak1|Mdm2|Apaf1|E2f2|Tlr2|Irf7|Stat1|Nfkbib|Fas|Irf9|Nfkbia|Pik3cd|Oas3|Nfkbie|Plcg2|B2m|Cd247|Itgal|Mapk13|Bcl2l11|Tap1|Ccna2|Stat2|Trac|Cdkn1a|Ccne1|Bax|Tnf|Tnfaip3|Ikbke|Bid|Tyk2|Il6|Tbk1|Cd44|Gadd45b|Cd40|Gadd45g|Tapbp|Syk|Isg15|Jak3|Cxcl10|Lyn|Myd88|Cd3d|Cd3e|Btk	58	0
Chemokine signaling pathway	KEGG PATHWAY	56	190	8.13133e-23	1.36177e-20	Cxcl1|Cxcl2|Rac2|Gnb5|Pik3cd|Nfkbia|Hck|Cx3cl1|Nfkb1|Was|Stat2|Ccl11|Ccl4|Nfkbib|Ccl19|Prex1|Xcr1|Fgr|Pik3cg|Cxcl9|Ccr5|Pf4|Ccl2|Ccl3|Ncf1|Adcy7|Stat3|Ccl7|Stat1|Ccl5|Gnai1|Lap3|Adcy9|Prkcd|Cxcr3|Ccr1|Pik3r5|Cxcr6|Ccr7|Cxcl13|Vav1|Ccl22|Itk|Pik3r6|Dock2|Grk2|Rap1b|Ccl28|Ptk2b|Arrb2|Jak3|Cxcl11|Cxcl10|Lyn|Cxcl16|Gngt2	52	4
NOD-like receptor signaling pathway	KEGG PATHWAY	54	178	1.54561e-22	2.45224e-20	Il1b|Cxcl1|Casp4|Cxcl2|Casp1|Birc3|Gbp7|Nampt|Casp8|Aim2|Il6|Mefv|Pycard|Nfkb1|Rnasel|P2rx7|Irf7|Nlrp3|Nfkbib|Irf9|Nfkbia|Casp12|Oas3|Ripk2|Mapk13|Panx1|Trpv2|Ccl2|Tank|Stat2|Stat1|Ccl5|Prkcd|Tnf|Tnfaip3|Ikbke|Tyk2|Gbp4|Trpm2|Rnf31|Ifnar2|Gbp5|Tbk1|Gsdmd|Card9|Cybb|Ripk3|Cyba|Nod1|Tlr4|Nod2|Pstpip1|Myd88|Ctsb	54	0
Measles	KEGG PATHWAY	48	138	3.0404e-22	4.70015e-20	Rigi|Casp3|Fos|Fcgr2b|Casp8|Il6|Msn|Bid|Fasl|Nfkb1|Il1b|Apaf1|Irf7|Nfkbib|Fas|Irf9|Nfkbia|Pik3cd|Bak1|Oas3|Slamf1|Jak3|Il2ra|Il2rb|Stat3|Stat2|Stat1|Il2rg|Adar|Ccne1|Il12b|Bax|Cd28|Tnfaip3|Ikbke|Il1a|Tyk2|Ifnar2|Ifih1|Tlr9|Tbk1|Mx1|Tlr2|Tlr7|Tlr4|Myd88|Cd3d|Cd3e	48	0
Influenza A	KEGG PATHWAY	50	167	1.80444e-21	2.71974e-19	Il1b|Fdps|Rigi|Casp3|Socs3|Casp1|Pik3cd|Nfkbia|Casp8|Il6|Bid|Icam1|Pycard|Nfkb1|Rnasel|Apaf1|Irf7|Nlrp3|Nfkbib|Fas|Irf9|Ccl5|Tmprss4|Bak1|Oas3|Ccl2|Tnfsf10|Stat2|Stat1|Ifng|Adar|Il12b|Bax|Tnf|Ikbke|Il1a|Tyk2|Fasl|Ifnar2|Ifih1|Tbk1|Ciita|Mx1|Tlr3|Tlr7|Tlr4|Pml|Cxcl10|Myd88|Rsad2	49	1
Viral protein interaction with cytokine and cytokine receptor	KEGG PATHWAY	37	100	3.39866e-18	3.72555e-16	Cxcl1|Cxcl2|Ccl3|Il10|Il6|Cx3cl1|Ccl11|Tnfrsf1b|Ccl19|Ccl5|Xcr1|Csf1|Il2rg|Cxcl9|Ccl2|Il2ra|Il2rb|Tnfsf10|Ccl7|Ccl4|Tnfsf14|Lap3|Il18r1|Cxcr3|Ccr1|Tnf|Ccr5|Ccr7|Il10ra|Il18rap|Ccl28|Tnfrsf14|Pf4|Cxcl11|Cxcl10|Cxcl13|Ccl22	36	1
Kaposi sarcoma-associated herpesvirus infection	KEGG PATHWAY	48	186	8.61064e-18	8.96278e-16	Cxcl1|Cxcl2|Casp3|Fos|Gnb5|Casp8|Il6|Icam1|Hck|Nfkb1|Pik3cg|Mapkapk2|E2f2|Irf7|Syk|Fas|Irf9|Nfkbia|Pik3cd|Hif1a|Bak1|Plcg2|Zfp36|Ptgs2|C3|Nfatc2|Stat3|Stat2|Stat1|Prex1|Cdkn1a|Mapk13|Bax|Cd86|Ccr1|Pik3r5|Gngt2|Ikbke|Tyk2|Fgf2|Ifnar2|Tbk1|Pik3r6|Tlr3|Cd200r1|Lyn|Bid|Ccr5	46	2
C-type lectin receptor signaling pathway	KEGG PATHWAY	37	104	9.67751e-18	9.72428e-16	Nfkbia|Casp1|Il10|Casp8|Il6|Card9|Nfkb1|Pycard|Nfkb2|Mapkapk2|Clec4n|Irf1|Nlrp3|Syk|Irf9|Clec4d|Pik3cd|Plcg2|Mapk13|Relb|Mdm2|Bcl3|Nfatc2|Stat2|Stat1|Plk3|Prkcd|Il12b|Tnf|Ikbke|Il1b|Malt1|Ptgs2|Fcer1g|Egr2|Ccl22|Clec4e	37	0
TNF signaling pathway	KEGG PATHWAY	38	112	1.28803e-17	1.27303e-15	Cxcl1|Casp7|Cxcl2|Casp3|Socs3|Fos|Casp8|Il6|Vegfc|Icam1|Cx3cl1|Nfkb1|Traf1|Irf1|Tnfrsf1b|Fas|Nfkbia|Pik3cd|Csf1|Creb3l2|Vcam1|Mlkl|Mapk13|Bcl3|Ccl2|Map3k8|Bag4|Ccl5|Il18r1|Tnf|Tnfaip3|Il1b|Ptgs2|Cebpb|Birc3|Ripk3|Nod2|Cxcl10	35	3
Tuberculosis	KEGG PATHWAY	46	179	4.73173e-17	4.45744e-15	Nos2|Casp3|Atp6v0c|Il10|Fcgr2b|Casp8|Il6|Card9|Coro1a|Nfkb1|Apaf1|Itgax|Tgfb3|Rab5c|Syk|Clec4e|Ctsd|Tcirg1|Tlr1|Itgam|Mapk13|C3|Cd74|Stat1|Plk3|Il12b|Bax|Itgb2|Il1a|Il1b|Malt1|Ripk2|Cebpb|Fcer1g|Tlr9|Il10ra|Ciita|Tlr2|Ifng|Tnf|Tlr6|Tlr4|Nod2|Myd88|Fcgr3|Bid	45	1
Toll-like receptor signaling pathway	KEGG PATHWAY	35	104	2.98146e-16	2.46236e-14	Fos|Cxcl9|Casp8|Il6|Nfkb1|Irf7|Ccl4|Irf5|Nfkbia|Pik3cd|Mapk13|Ccl3|Map3k8|Stat1|Ccl5|Cd80|Il12b|Cd86|Tnf|Ikbke|Il1b|Ifnar2|Myd88|Tbk1|Cd40|Tlr2|Tlr3|Tlr1|Tlr6|Tlr7|Tlr4|Cxcl11|Cxcl10|Tlr8|Tlr9	35	0
Osteoclast differentiation	KEGG PATHWAY	38	128	4.92891e-16	3.96219e-14	Nfkbia|Socs1|Socs3|Fos|Tyrobp|Fcgr2b|Ncf1|Ifnar2|Pparg|Nfkb1|Lcp2|Nfkb2|Tyk2|Sirpa|Syk|Irf9|Relb|Pik3cd|Csf1|Plcg2|Mapk13|Mitf|Lck|Ncf2|Nfatc2|Stat2|Stat1|Ncf4|Pirb|Tnf|Il1a|Il1b|Spi1|Ifng|Cyba|Lilra6|Fcgr3|Btk	37	1
Apoptosis	KEGG PATHWAY	38	136	5.35465e-16	4.19262e-14	Casp7|Nfkbia|Casp3|Fos|Pik3cd|Casp8|Bid|Fasl|Nfkb1|Tuba4a|Parp3|Apaf1|Ctsh|Traf1|Lmnb1|Fas|Ctsb|Ctsc|Ctsd|Casp12|Ctsf|Bak1|Ctsz|Bcl2l11|Ctsw|Csf2rb|Tnfsf10|Pmaip1|Gzmb|Bax|Tnf|Daxx|Mcl1|Gadd45b|Birc3|Gadd45g|Il3ra|Birc5	37	1
Yersinia infection	KEGG PATHWAY	36	121	5.44307e-16	4.20722e-14	Nfkbia|Rac2|Casp1|Il10|Il6|Arhgef28|Mefv|Lcp2|Pycard|Actr3|Wipf1|Fyb|Rps6ka1|Rps6ka2|Skap2|Was|Fos|Pik3cd|Actr2|Zap70|Mapk13|Lck|Ccl2|Nfkb1|Nfatc2|Nlrp3|Tnf|Il1b|Tbk1|Itga4|Itga5|Vav1|Ptk2b|Tlr4|Pip5k1b|Myd88	33	3
Leishmaniasis	KEGG PATHWAY	30	74	6.92192e-16	5.21653e-14	Nos2|Fos|Il10|Itgb2|Nfkb1|Cybb|Tgfb3|Nfkbib|Nfkbia|Itgam|Mapk13|C3|Marcksl1|Ncf2|Ncf1|Stat1|Ncf4|Il12b|Tnf|Il1a|Il1b|Ptgs2|Itga4|Tlr2|Ifng|Cyba|Tlr4|Myd88|Fcgr3|Ptpn6	29	1
Cell adhesion molecules (CAMs)	KEGG PATHWAY	40	146	8.33197e-16	6.12603e-14	Sell|Cd274|Selplg|Igsf11|Vsir|Nectin1|Icam1|Madcam1|Cd8a|Ctla4|Icos|Itgb2|Sdc1|Sdc2|Sdc3|Sdc4|Cntnap1|Cd6|Cd226|Vcam1|Cd2|Itgal|Cdh2|Cdh5|Itgam|Cd80|Cd86|Cldn8|Tigit|Cd4|Pdcd1lg2|Cldn5|Pdcd1|Cd28|Cd40lg|Itga4|Cd40|Negr1|Ptprc|Cd8b1	30	10
T cell receptor signaling pathway	KEGG PATHWAY	34	103	1.26607e-15	9.04435e-14	Fos|Il10|Cd28|Nfatc2|Nfkb1|Cd8a|Lcp2|Ctla4|Icos|Nfkbib|Cd8b1|Nfkbia|Pik3cd|Nfkbie|Cd4|Cd247|Zap70|Mapk13|Lck|Map3k8|Tnf|Prkcq|Malt1|Pdcd1|Rasgrp1|Cd40lg|Itk|Vav1|Ptpn6|Ifng|Grap2|Ptprc|Cd3d|Cd3e	34	0
Chagas disease (American trypanosomiasis)	KEGG PATHWAY	34	103	1.26607e-15	9.04435e-14	Nos2|Fos|Il10|Pik3cd|Ppp2r2c|Il6|Fasl|Nfkb1|Tgfb3|Ifng|Fas|Nfkbia|C1qc|Gna15|Mapk13|C3|Gnai1|Ccl2|Ccl3|Ccl5|Il12b|Cd247|Tnf|Casp8|Il1b|Serpine1|Myd88|Tlr2|Tlr6|Tlr4|Gnao1|Tlr9|Cd3d|Cd3e	30	4
Hepatitis B	KEGG PATHWAY	41	163	4.35388e-15	2.82298e-13	Rigi|Casp3|Fos|Casp8|Il6|Fasl|Nfkb1|Ccna2|Apaf1|E2f2|Tgfb3|Irf7|Fas|Bid|Nfkbia|Pik3cd|Creb3l2|Casp12|Mapk13|Nfatc2|Stat4|Stat3|Stat2|Stat1|Cdkn1a|Ccne1|Bax|Tnf|Ikbke|Tyk2|Pcna|Ifih1|Tbk1|Egr2|Birc5|Tlr2|Tlr3|Ptk2b|Jak3|Tlr4|Myd88	39	2
PD-L1 expression and PD-1 checkpoint pathway in cancer	KEGG PATHWAY	31	89	6.78785e-15	4.21896e-13	Fos|Cd274|Batf2|Nfkb1|Nfkbib|Nfkbia|Pik3cd|Hif1a|Nfkbie|Cd4|Cd247|Zap70|Myd88|Lck|Nfatc2|Stat3|Stat1|Mapk13|Cd28|Prkcq|Batf3|Pdcd1|Batf|Rasgrp1|Ptpn6|Tlr2|Ifng|Tlr4|Tlr9|Cd3d|Cd3e	31	0
Pertussis	KEGG PATHWAY	29	76	7.43152e-15	4.48046e-13	Casp7|Nos2|Casp3|Casp1|Il10|Psap|Il6|C4a|Nfkb1|Pycard|Irf1|Itgb2|Irf8|C1qc|Itgam|Mapk13|C3|Gnai1|Nlrp3|Il12b|Tnf|Il1a|Il1b|Itga5|Serping1|Nod1|Tlr4|Myd88|Fos	28	1
Toxoplasmosis	KEGG PATHWAY	34	113	1.2157e-14	7.11598e-13	Nos2|Socs1|Casp3|Il10|Casp8|Nfkb1|Tgfb3|Ifng|Gnao1|Nfkbia|Pik3cg|Mapk13|Gnai1|Stat3|Stat1|Il12b|Pik3r6|Pik3r5|Tnf|Ccr5|Tyk2|Irgm1|Lama1|Lama2|Cd40lg|Il10ra|Ciita|Birc3|Cd40|Tlr2|Nfkbib|Tlr4|Lamc3|Myd88	28	6
Th17 cell differentiation	KEGG PATHWAY	33	107	1.65483e-14	9.50188e-13	Fos|Il12rb1|Nfatc2|Il6|Runx1|Nfkb1|Il1b|Cd4|Il4ra|Nfkbib|Nfkbia|Hif1a|Nfkbie|Il21|Cd247|Zap70|Mapk13|Lck|Il2ra|Il2rb|Stat3|Stat1|Il2rg|Tbx21|Il27ra|Prkcq|Tyk2|Il21r|Tifa|Ifng|Jak3|Cd3d|Cd3e	33	0
NF-kappa B signaling pathway	KEGG PATHWAY	32	100	1.76264e-14	9.93172e-13	Rigi|Tnfaip3|Cxcl2|Icam1|Relb|Nfkb1|Nfkb2|Traf1|Syk|Ccl19|Nfkbia|Plcg2|Vcam1|Lck|Zap70|Ccl4|Tnfsf14|Ltb|Tnf|Prkcq|Il1b|Malt1|Ptgs2|Cd40lg|Gadd45b|Birc3|Cd40|Tlr4|Lyn|Myd88|Btk|Tnfsf13b	32	0
Human T-cell leukemia virus 1 infection	KEGG PATHWAY	46	219	3.00689e-14	1.61862e-12	Cdkn2b|Fdps|Cdkn2a|Fos|Pik3cd|Nfatc2|Il6|Espl1|Icam1|Relb|Nfkb1|Nfkb2|Creb3l2|Tgfb3|Mad2l1|Nfkbia|Tln2|Zfp36|Ccnb2|Cd4|B2m|Itgal|Lck|Il2ra|Il2rb|Adcy7|Ccna2|E2f2|Il2rg|Cdkn1a|Ccne1|Adcy9|Slc2a1|Itgb2|Bax|Il15ra|Il1r2|Spi1|Egr2|Tspo|Cd40|Crtc1|Tnf|Jak3|Cd3d|Cd3e	39	7
Jak-STAT signaling pathway	KEGG PATHWAY	39	162	6.6837e-14	3.4441e-12	Il7r|Socs1|Socs3|Pim1|Il12rb1|Il2rb|Il6|Csf2ra|Lep|Il4ra|Ifng|Irf9|Pik3cd|Il21|Il10|Csf3r|Csf2rb|Il2ra|Il13ra1|Stat4|Stat3|Stat2|Stat1|Il2rg|Prlr|Cdkn1a|Il27ra|Il12b|Osmr|Mcl1|Tyk2|Il15ra|Ifnar2|Il10ra|Il21r|Tifa|Il3ra|Jak3|Ptpn6	37	2
Hepatitis C	KEGG PATHWAY	38	155	8.58041e-14	4.31094e-12	Rigi|Casp3|Socs3|Ppp2r2c|Ifnar2|Bid|Fasl|Nfkb1|Rnasel|Apaf1|E2f2|Irf7|Ifng|Fas|Irf9|Nfkbia|Pik3cd|Bak1|Oas3|Nr1h3|Stat3|Stat2|Stat1|Cdkn1a|Bax|Cldn8|Tnf|Casp8|Ikbke|Tyk2|Cldn5|Tbk1|Scarb1|Mx1|Tlr3|Cxcl10|Rsad2|Ifit1	34	4
Fluid shear stress and atherosclerosis	KEGG PATHWAY	35	139	9.50988e-14	4.674e-12	Nos3|Rac2|Fos|Pik3cd|Hmox1|Mef2c|Bmpr2|Icam1|Nfkb1|Ass1|Ifng|Sdc1|Sdc2|Sdc4|Vcam1|Mapk13|Cdh5|Ccl2|Ncf2|Ncf1|Gstm1|Gstm2|Arhgef2|Bmpr1b|Tnf|Il1a|Il1b|Cav2|Il1r2|Cav1|Gsta4|Gsta2|Gsta3|Cyba|Kdr	20	15
Human cytomegalovirus infection	KEGG PATHWAY	45	225	2.55566e-13	1.21323e-11	Ccl2|Cdkn2a|Rac2|Casp3|Gnb5|Casp8|Il6|Fasl|Cx3cl1|Nfkb1|Mdm2|Fas|Bid|Nfkbia|Pik3cd|Bak1|Creb3l2|B2m|Gna13|Cgas|Mapk13|Cdkn1a|Gnai1|Tap1|Ccl3|Nfatc2|Adcy7|Stat3|E2f2|Ccl4|Ccl5|Lap3|Adcy9|Bax|Ccr1|Tnf|Gngt2|Il1b|Ptgs2|Il10ra|Tbk1|Tapbp|Ptk2b|Gnao1|Ccr5	40	5
Salmonella infection	KEGG PATHWAY	27	83	2.58729e-13	1.21865e-11	Cxcl1|Nos2|Cxcl2|Wasf1|Dync2h1|Casp1|Il6|Nfkb1|Pycard|Was|Tjp1|Ifng|Arpc2|Fos|Arpc5|Arpc4|Pfn1|Mapk13|Rhog|Ccl3|Ccl4|Il1a|Il1b|Arpc3|Tlr4|Arpc1b|Myd88	24	3
Th1 and Th2 cell differentiation	KEGG PATHWAY	29	92	4.01418e-13	1.86165e-11	Fos|Il12rb1|Nfatc2|Runx3|Dll4|Nfkb1|Il4ra|Nfkbib|Nfkbia|Nfkbie|Cd4|Cd247|Zap70|Mapk13|Lck|Il2ra|Il2rb|Stat4|Stat1|Il2rg|Tbx21|Il12b|Prkcq|Tyk2|Ifng|Jak3|Jag2|Cd3d|Cd3e	27	2
Rheumatoid arthritis	KEGG PATHWAY	28	91	1.64808e-12	7.3061e-11	Cxcl1|Fos|Cd28|Il6|Itgb2|Icam1|Ctla4|Tgfb3|Ifng|Csf1|Tcirg1|Itgal|Atp6v1b2|Ccl2|Atp6v0c|Ccl5|Cd80|Ccl3|Cd86|Ltb|Tnf|Il1a|Il1b|Tek|Tlr2|Tlr4|Atp6v0e2|Tnfsf13b	25	3
Proteoglycans in cancer	KEGG PATHWAY	40	203	2.20549e-12	9.43043e-11	Hpse|Igf2|Casp3|Plaur|Wnt10b|Vtn|Msn|Gpc3|Fasl|Hcls1|Mdm2|Vav1|Sdc1|Sdc2|Sdc4|Hif1a|Plcg2|Mapk13|Stat3|Cdkn1a|Il12b|Tnf|Pik3cd|Cav2|Fgf2|Cav1|Wnt2b|Fzd3|Fzd4|Fzd8|Cd44|Itga2|Itga5|Tlr2|Ank1|Ank3|Tlr4|Fas|Ptpn6|Kdr	24	16
Inflammatory bowel disease (IBD)	KEGG PATHWAY	24	65	2.69877e-12	1.13783e-10	Il10|Il6|Nfkb1|Tgfb3|Il4ra|Ifng|Il21|Il12rb1|Stat4|Stat3|Stat1|Il2rg|Tbx21|Il18r1|Il12b|Tnf|Il1a|Il1b|Il18rap|Il21r|Tifa|Tlr2|Tlr4|Nod2	23	1
Leukocyte transendothelial migration	KEGG PATHWAY	29	112	5.20169e-12	2.11899e-10	Rac2|Msn|Icam1|Cybb|Itgb2|Vav1|Pik3cd|Plcg2|Rhoh|Itgal|Vcam1|Mapk13|Cdh5|Gnai1|Ncf2|Ncf1|Ncf4|Lap3|Rassf5|Cldn8|Cldn5|Itgam|Txk|Itk|Itga4|Rap1b|Rapgef4|Ptk2b|Cyba	24	5
Malaria	KEGG PATHWAY	21	49	6.49025e-12	2.60865e-10	Ccl2|Tlr2|Tgfb3|Cd40lg|Tlr4|Il10|Sdc1|Sdc2|Cd40|Tnf|Ackr1|Il6|Ifng|Itgb2|Itgal|Vcam1|Icam1|Tlr9|Il1b|Myd88|Klrk1	18	3
Natural killer cell mediated cytotoxicity	KEGG PATHWAY	32	131	8.24492e-12	3.29196e-10	Rac2|Casp3|Tyrobp|Ifnar2|Icam1|Lcp2|Klrc1|Itgb2|Ifng|Fas|Bid|Pik3cd|Plcg2|Cd247|Itgal|Zap70|Sh3bp2|Lck|Nfatc2|Tnfsf10|Gzmb|Klrk1|Tnf|Fasl|Fcer1g|Cd48|Vav1|Sh2d1a|Syk|Ptk2b|Fcgr3|Ptpn6	32	0
Human papillomavirus infection	KEGG PATHWAY	52	330	1.2282e-11	4.80831e-10	Casp3|Itga4|Wnt10b|Ppp2r2c|Vtn|Ifnar2|Magi1|Nfkb1|Mdm2|Hey1|Creb3l2|Irf1|Fas|Irf9|Pik3cd|Bak1|Tcirg1|Foxo1|Atp6v1b2|Atp6v0c|Heyl|Ccna2|Rbl1|Stat1|Ptgs2|Cdkn1a|Ccne1|Lama2|Bax|Oasl1|Tnf|Casp8|Ikbke|Tyk2|Lfng|Fasl|Wnt2b|Lama1|Stat2|Fzd3|Fzd4|Tbk1|Fzd8|Itga2|Col9a2|Itga5|Mx1|Tlr3|Isg15|Lamc3|Atp6v0e2|Pkm	35	17
PI3K-Akt signaling pathway	KEGG PATHWAY	54	354	1.49501e-11	5.77781e-10	Igf2|Tgfa|Nos3|Pdgfd|Vegfc|Gnb5|Itga4|Ppp2r2c|Csf1|Ifnar2|Il6|Magi1|Nfkb1|Mdm2|Pik3ap1|Tcl1|Il4ra|Syk|Pik3cd|Irs1|Pik3cg|Creb3l2|Csf3r|Fgfr3|Il7r|Il2ra|Il2rb|Bcl2l11|Il2rg|Prlr|Cdkn1a|Ccne1|Pik3r6|Pik3r5|Osmr|Gngt2|Vtn|Fgf2|Fgf1|Fasl|Lama1|Lama2|Tek|Itga2|Col9a2|Itga5|Efna1|Tlr2|Il3ra|Jak3|Tlr4|Lamc3|Kdr|Mcl1	31	23
Human immunodeficiency virus 1 infection	KEGG PATHWAY	40	212	2.5438e-11	9.467e-10	Ccnb2|Rac2|Casp3|Fos|Gnb5|Casp8|Fasl|Nfkb1|Tapbp|Tnfrsf1b|Fas|Bid|Nfkbia|Pik3cd|Bak1|Cd4|Plcg2|B2m|Cd247|Cgas|Mapk13|Gnai1|Tap1|Nfatc2|Gnao1|Lap3|Bax|Tnf|Gngt2|Samhd1|Tbk1|Tlr2|Cdk1|Ptk2b|Tlr4|Bst2|Myd88|Cd3d|Cd3e|Ccr5	37	3
Legionellosis	KEGG PATHWAY	21	55	3.71587e-11	1.33351e-09	Cxcl1|Casp7|Itgb2|Casp3|Casp1|Nfkbia|Tlr2|Casp8|Il12b|Il6|Cxcl2|Itgam|Tlr4|Pycard|C3|Nfkb1|Nfkb2|Myd88|Il1b|Apaf1|Tnf	21	0
Rap1 signaling pathway	KEGG PATHWAY	38	210	6.77232e-11	2.40178e-09	Adora2a|Adora2b|Rac2|Vegfc|Fpr1|Magi1|Lcp2|Fyb|Itgb2|Vav1|Gnao1|Skap1|Tln2|Csf1|Prkd1|Pfn1|Itgal|Itgam|Mapk13|Fgfr3|Gnai1|Adcy7|Evl|Rassf5|Adcy9|Pdgfd|Pik3cd|Fgf2|Fgf1|Rasgrp3|Tek|Apbb1ip|Ralgds|Enah|Rap1b|Efna1|Rapgef4|Kdr	21	17
Fc gamma R-mediated phagocytosis	KEGG PATHWAY	26	94	7.36443e-11	2.5814e-09	Rac2|Wasf1|Fcgr2b|Hck|Was|Asap3|Syk|Arpc2|Pik3cd|Arpc5|Arpc4|Plcg2|Marcksl1|Ncf1|Prkcd|Pla2g4a|Gsn|Inpp5d|Vav1|Dock2|Arpc3|Ptprc|Pip5k1b|Arpc1b|Lyn|Fcgr3	23	3
Hematopoietic cell lineage	KEGG PATHWAY	26	97	1.316e-10	4.3835e-09	Il6|Cd8a|Cd38|Il4ra|Cd8b1|Csf1|Cd4|Cd5|Cd7|Itgam|Csf3r|Il7r|Il2ra|Csf2ra|Cd2|Tnf|Il1a|Il1b|Il1r2|Cd44|Itga2|Itga4|Itga5|Il3ra|Cd3d|Cd3e	26	0
Shigellosis	KEGG PATHWAY	21	68	1.76156e-10	5.70991e-09	Wasf1|Hcls1|Nfkb1|Was|Nfkbib|Arpc2|Nfkbia|Arpc1b|Arpc5|Arpc4|Pfn1|Mapk13|Rhog|Diaph1|Elmo2|Cd44|Itga5|Arpc3|Ripk2|Nod1|Nod2	20	1
Phagosome	KEGG PATHWAY	31	152	2.23459e-10	7.16612e-09	Sftpd|Atp6v0c|Psap|Coro1a|Tuba4a|Dync2h1|Msr1|Cybb|Itgb2|Olr1|Tcirg1|Itgam|C3|Atp6v1b2|M6pr|Tap1|Ncf2|Ncf1|Ncf4|Fcgr2b|Rab5c|Itga2|Itga5|Tlr2|Cyba|Tlr6|Tlr4|Colec11|Atp6v0e2|Fcgr3|Scarb1	27	4
Necroptosis	KEGG PATHWAY	33	162	2.46789e-10	7.831e-09	Casp1|Casp8|Ifnar2|Stat4|Fasl|Pycard|Pla2g4a|Nlrp3|Ifng|Zbp1|Bid|Mlkl|Tyk2|Tnfsf10|Stat3|Stat2|Stat1|Bax|Tnf|Tnfaip3|Il1a|Il1b|Rnf31|Birc3|Parp3|Cybb|Tlr3|Ripk3|Jak3|Tlr4|Fas|Fth1|Irf9	33	0
MAPK signaling pathway	KEGG PATHWAY	46	295	2.49435e-10	7.87352e-09	Igf2|Daxx|Rac2|Casp3|Fos|Mef2c|Fasl|Rasgrp1|Vegfc|Relb|Dusp5|Nfkb1|Nfkb2|Dusp6|Dusp10|Pla2g4a|Dusp2|Map4k1|Rps6ka1|Rps6ka2|Tgfb3|Cacnb2|Csf1|Mapkapk2|Mapk13|Fgfr3|Tgfa|Map3k8|Tnf|Pdgfd|Il1a|Il1b|Fgf2|Fgf1|Rasgrp3|Tek|Gadd45b|Rap1b|Efna1|Gadd45g|Arrb2|Fas|Myd88|Ptpn7|Mapk8ip1|Kdr	30	16
Primary immunodeficiency	KEGG PATHWAY	17	37	2.8046e-10	8.7611e-09	Tap1|Il7r|Icos|Cd40lg|Il2rg|Ciita|Cd40|Lck|Cd4|Ptprc|Jak3|Cd8b1|Cd8a|Cd3d|Cd3e|Btk|Zap70	17	0
Cytosolic DNA-sensing pathway	KEGG PATHWAY	21	63	2.89766e-10	8.95897e-09	Rigi|Irf7|Ccl4|Tbk1|Casp1|Nfkbib|Zbp1|Adar|Ccl5|Pycard|Nfkbia|Aim2|Il6|Polr3g|Ripk3|Cxcl10|Cgas|Ikbke|Nfkb1|Il1b|Trex1	20	1
Cell cycle	KEGG PATHWAY	28	124	7.55739e-10	2.18007e-08	Cdkn2b|Ccnb2|Cdkn2a|Cdkn2d|Mcm5|Mcm3|Mcm2|Mdm2|Tfdp2|Cdc6|E2f2|Tgfb3|Lat|E2f4|Ccna2|Rbl1|Plk1|Cdkn1a|Ccne1|Pkmyt1|Mad2l1|Pcna|Gadd45b|Gadd45g|Cdk1|Dbf4|Cdc45|Espl1	25	3
Platelet activation	KEGG PATHWAY	27	124	7.55739e-10	2.18007e-08	Nos3|Pik3cd|Lcp2|Syk|Tln2|Pik3cg|Gucy1a1|Plcg2|Gna13|Mapk13|Gnai1|Adcy7|Tbxas1|Adcy9|Ptgir|Pik3r6|Pik3r5|Pla2g4a|Fcer1g|Rasgrp1|Apbb1ip|Fermt3|Itga2|Rap1b|Gucy1b1|Lyn|Btk	21	6
IL-17 signaling pathway	KEGG PATHWAY	24	93	1.2734e-09	3.58754e-08	Cxcl1|Cxcl2|Casp3|Fos|Casp8|Il6|Nfkb1|Il17ra|Ccl11|Ifng|Nfkbia|Mapk15|Mapk13|Ccl2|Ccl7|Lcn2|Tnf|Tnfaip3|Ikbke|Il1b|Ptgs2|Tbk1|Cebpb|Cxcl10	23	1
African trypanosomiasis	KEGG PATHWAY	16	37	1.87587e-09	5.16422e-08	Ido1|Fasl|Il10|Fas|Hp|Il12b|Il6|Ifng|Tnf|Vcam1|Icam1|Tlr9|Il1b|Myd88|Apoa1|Nppa	15	1
Platinum drug resistance	KEGG PATHWAY	21	73	2.66611e-09	7.17588e-08	Pik3cd|Cdkn2a|Pmaip1|Casp3|Gsta4|Gstm1|Birc5|Cdkn1a|Birc3|Fasl|Bax|Bak1|Gstm2|Gsta2|Casp8|Fas|Mdm2|Gsta3|Bid|Apaf1|Top2a	16	5
B cell receptor signaling pathway	KEGG PATHWAY	22	82	3.34985e-09	8.9761e-08	Rac2|Fos|Fcgr2b|Nfkb1|Pik3ap1|Cd72|Nfkbib|Nfkbia|Pik3cd|Nfkbie|Plcg2|Nfatc2|Pirb|Syk|Malt1|Rasgrp3|Inpp5d|Vav1|Lilra6|Lyn|Ptpn6|Btk	21	1
Regulation of actin cytoskeleton	KEGG PATHWAY	35	214	3.7248e-09	9.89287e-08	Rac2|Wasf1|Msn|Pdgfd|Was|Itgax|Itgb2|Arpc3|Arpc2|Pik3cd|Arpc5|Arpc4|Pfn1|Itgal|Gna13|Fgfr3|Itgam|Spata13|Bdkrb1|Fgd1|Diaph1|Fgd3|Tmsb4x|Lap3|Fgf2|Fgf1|Gsn|Nckap1l|Enah|Itga4|Itga5|Vav1|Pip5k1b|Arpc1b|Itga2	26	9
Viral myocarditis	KEGG PATHWAY	18	60	4.07311e-09	1.07235e-07	Lama1|Lama2|Itgb2|Dmd|Casp3|Cd40lg|Cd80|Bid|Sgcd|Cd40|Casp8|Cd86|Cd28|Itgal|Dag1|Icam1|Rac2|Cav1	12	6
AGE-RAGE signaling pathway in diabetic complications	KEGG PATHWAY	24	100	4.33912e-09	1.13742e-07	Nos3|Casp3|Pim1|Il6|Vegfc|Nfkb1|Tgfb3|Pik3cd|Plcg2|Foxo1|Vcam1|Mapk13|Ccl2|Stat3|Diaph1|Stat1|Prkcd|Bax|Tnf|Il1a|Il1b|Serpine1|Icam1|Cybb	20	4
Transcriptional misregulation in cancer	KEGG PATHWAY	33	186	5.20705e-09	1.35315e-07	Id2|Il6|Pparg|Runx1|Rel|Nfkb1|Mdm2|Dusp6|Traf1|Etv5|Nupr1|Slc45a3|Bak1|Nfkbiz|Foxo1|Itgam|Mitf|Mycn|Il2rb|Gzmb|Cebpb|Cdkn1a|Bax|Cd86|Il1r2|Pbx1|Mef2c|Spi1|Gadd45b|Birc3|Cd40|Gadd45g|Pml	27	6
Amoebiasis	KEGG PATHWAY	23	95	7.86396e-09	1.95916e-07	Cxcl1|Nos2|Casp3|Il10|Il6|Itgb2|Nfkb1|Tgfb3|Rab5c|Ifng|Pik3cd|Gna15|Itgam|Il12b|Tnf|Il1b|Il1r2|Serpinb9|Lama1|Lama2|Tlr2|Tlr4|Lamc3	19	4
HIF-1 signaling pathway	KEGG PATHWAY	24	109	1.83094e-08	4.21325e-07	Egln3|Nos2|Nos3|Hmox1|Il6|Nfkb1|Ifng|Pik3cd|Hif1a|Ldha|Plcg2|Stat3|Cdkn1a|Slc2a1|Pfkp|Pfkm|Serpine1|Ldhb|Nppa|Tek|Pfkfb3|Cybb|Tlr4|Pgk1	20	4
Staphylococcus aureus infection	KEGG PATHWAY	19	68	2.23544e-08	5.06672e-07	Fcgr2b|Itgb2|Cfh|Il10|Fpr1|Fpr2|Fpr3|Cfb|Selplg|C5ar1|Itgal|Itgam|Icam1|C3ar1|C3|Ptafr|C1qc|Fcgr3|C4a	18	1
Small cell lung cancer	KEGG PATHWAY	22	93	2.36094e-08	5.31123e-07	Cdkn2b|Nos2|Casp3|Nfkb1|Apaf1|Traf1|Nfkbia|Pik3cd|Bak1|E2f2|Ptgs2|Cdkn1a|Ccne1|Bax|Lama1|Lama2|Fhit|Gadd45b|Birc3|Gadd45g|Lamc3|Itga2	17	5
Viral carcinogenesis	KEGG PATHWAY	33	201	2.74472e-08	6.15164e-07	Cdkn2b|Cdkn2a|Casp3|Casp8|Rel|Nfkb1|Stat3|Nfkb2|Mapkapk2|Traf1|Irf7|Syk|Irf9|Nfkbia|Pik3cd|Bak1|Creb3l2|C3|Mdm2|Sp100|Ccna2|Rbl1|Cdkn1a|Ccne1|Bax|Ccr5|Pmaip1|Gsn|Egr2|Cdk1|Jak3|Lyn|Pkm	30	3
Complement and coagulation cascades	KEGG PATHWAY	20	79	3.89288e-08	8.32275e-07	Itgax|Bdkrb1|Itgb2|F5|Cfh|F7|C3ar1|Cfb|Serping1|Vtn|C5ar1|Itgam|C4a|Plaur|C3|F10|C1qc|C7|Serpine1|Serpina5	16	4
Insulin resistance	KEGG PATHWAY	23	108	6.10685e-08	1.25659e-06	Nos3|Socs3|Prkag2|Tbc1d4|Il6|Nfkb1|Rps6ka1|Rps6ka2|Nfkbia|Pik3cd|Irs1|Creb3l2|Foxo1|Trib3|Nr1h3|Stat3|Slc2a4|Prkcd|Slc2a1|Tnf|Prkcq|Ptpn1|Slc27a3	14	9
FoxO signaling pathway	KEGG PATHWAY	25	132	1.2112e-07	2.36322e-06	Cdkn2b|Ccnb2|Cdkn2d|Il10|Prkag2|Il6|Fasl|Bcl2l11|Mdm2|Gadd45g|Tgfb3|Pik3cd|Irs1|Foxo1|Mapk13|Homer2|Cdkn1a|Il7r|Tnfsf10|Stat3|Plk1|Plk3|Slc2a4|Gadd45b|S1pr4	18	7
p53 signaling pathway	KEGG PATHWAY	18	72	2.15698e-07	3.95272e-06	Ccnb2|Cdkn2a|Pmaip1|Casp3|Cdkn1a|Fas|Gadd45b|Gtse1|Bax|Gadd45g|Cdk1|Bid|Rrm2|Casp8|Mdm2|Ccne1|Serpine1|Apaf1	18	0
Hepatocellular carcinoma	KEGG PATHWAY	27	168	2.29013e-07	4.18399e-06	Igf2|Cdkn2a|Wnt10b|Hmox1|Gsta3|Tgfb3|Lrp6|Pik3cd|Bak1|Plcg2|Smarca2|Cdkn1a|Tgfa|Dpf3|E2f2|Gstm1|Gstm2|Bax|Wnt2b|Fzd3|Fzd4|Fzd8|Gadd45b|Gsta2|Gadd45g|Gsta4|Txnrd3	10	17
Herpes simplex virus 1 infection	KEGG PATHWAY	54	492	4.24296e-07	7.372e-06	Il1b|Ccl2|Rigi|Casp3|Socs3|Daxx|Nfkbia|Casp8|Ifnar2|Card9|Nectin1|Fasl|Nfkb1|Ifng|Rnasel|Apaf1|Cd74|Tlr2|Irf7|Syk|Fas|Irf9|Ccl5|Pik3cd|Oas3|Bak1|Pilra|B2m|Cgas|C3|Tap1|Stat2|Stat1|Tnfsf14|Il12b|Bax|Tnf|Ikbke|Tyk2|Sp100|Il6|Ifih1|Tlr9|Tbk1|Birc3|Itga5|Tapbp|Tlr3|Tnfrsf14|Bst2|Pml|Myd88|Bid|Cfp	53	1
Ras signaling pathway	KEGG PATHWAY	33	232	5.2977e-07	8.97186e-06	Igf2|Rac2|Vegfc|Gnb5|Fasl|Pla2g5|Rel|Nfkb1|Rab5c|Pik3cd|Csf1|Pla1a|Plcg2|Zap70|Fgfr3|Tgfa|Rassf5|Rasgrp1|Pla2g2e|Gngt2|Pdgfd|Pla2g4a|Fgf2|Fgf1|Plaat3|Rasgrp3|Tek|Ralgds|Tbk1|Rap1b|Efna1|Rasa4|Kdr	20	13
Adipocytokine signaling pathway	KEGG PATHWAY	17	69	5.54358e-07	9.36198e-06	Slc2a4|Stat3|Socs3|Nfkbib|Acsl3|Prkag2|Irs1|Slc2a1|Nfkbie|Lep|Tnfrsf1b|Tnf|Acsbg1|Prkcq|Nfkb1|Nfkbia|Acsl5	11	6
Epithelial cell signaling in Helicobacter pylori infection	KEGG PATHWAY	17	70	6.58513e-07	1.09371e-05	Cxcl1|Atp6v0c|Tjp1|Casp3|Ccl5|Nfkbia|Ptprz1|Tcirg1|Plcg2|Cxcl2|Nod1|Mapk13|Adam17|Nfkb1|Lyn|Atp6v0e2|Atp6v1b2	15	2
RIG-I-like receptor signaling pathway	KEGG PATHWAY	17	70	6.58513e-07	1.09371e-05	Ifih1|Rigi|Irf7|Dhx58|Tbk1|Cxcl10|Nfkbib|Nfkbia|Tank|Il12b|Casp8|Tnf|Isg15|Ikbke|Nfkb1|Mapk13|Tbkbp1	17	0
Glycine, serine and threonine metabolism	KEGG PATHWAY	13	40	8.94653e-07	1.43975e-05	Grhpr|Gamt|Sdsl|Bhmt|Bpgm|Cbs|Aoc3|Psat1|Gatm|Maoa|Alas2|Agt|Gcsh	2	11
Cellular senescence	KEGG PATHWAY	26	160	9.30791e-07	1.48852e-05	Cdkn2b|Ccnb2|Cdkn2a|Il6|Nfkb1|Mdm2|Mapkapk2|E2f2|Tgfb3|Pik3cd|Foxo1|Foxm1|Mapk13|Gata4|Nfatc2|E2f4|Ccna2|Rbl1|Cdkn1a|Ccne1|Rassf5|Il1a|Serpine1|Gadd45b|Gadd45g|Cdk1	22	4
Intestinal immune network for IgA production	KEGG PATHWAY	14	49	1.24704e-06	1.9278e-05	Icos|Cd28|Cd40lg|Il10|Cd80|Lap3|Itga4|Cd40|Cd86|Il6|Ccl28|Madcam1|Il15ra|Tnfsf13b	14	0
Allograft rejection	KEGG PATHWAY	12	38	3.00765e-06	4.217e-05	Cd28|Cd40lg|Gzmb|Il10|Cd80|Cd40|Il12b|Cd86|Ifng|Tnf|Fasl|Fas	12	0
Steroid biosynthesis	KEGG PATHWAY	9	19	3.80101e-06	5.13819e-05	Msmo1|Tm7sf2|Nsdhl|Cyp51|Dhcr7|Sc5d|Acat2|Fdft1|Hsd17b7	0	9
Oxytocin signaling pathway	KEGG PATHWAY	23	153	4.12518e-06	5.5515e-05	Nos3|Fos|Prkag2|Mef2c|Cd38|Gnao1|Pik3cg|Gucy1a1|Rgs2|Gnai1|Nfatc2|Adcy7|Cdkn1a|Adcy9|Pik3r6|Pik3r5|Oxtr|Pla2g4a|Trpm2|Nppa|Ptgs2|Gucy1b1|Cacnb2	12	11
Apoptosis - multiple species	KEGG PATHWAY	11	33	5.05228e-06	6.69455e-05	Casp7|Pmaip1|Casp3|Birc5|Birc3|Bax|Bak1|Casp8|Bcl2l11|Bid|Apaf1	11	0
Bacterial invasion of epithelial cells	KEGG PATHWAY	15	74	5.10246e-06	6.73145e-05	Rhog|Wasf1|Arpc3|Arpc2|Pik3cd|Itga5|Arpc5|Arpc4|Septin1|Was|Arpc1b|Hcls1|Cav2|Elmo2|Cav1	12	3
Graft-versus-host disease	KEGG PATHWAY	12	41	5.78758e-06	7.5855e-05	Klrc1|Cd28|Gzmb|Ifng|Cd80|Cd86|Il6|Tnf|Fasl|Fas|Il1a|Il1b	12	0
Pancreatic cancer	KEGG PATHWAY	16	75	5.91866e-06	7.74047e-05	Tgfa|Stat3|Cdkn2a|Rac2|Ralgds|Stat1|Gadd45b|Pik3cd|Bax|Gadd45g|Tgfb3|Rad51|Nfkb1|Bak1|Cdkn1a|E2f2	14	2
PPAR signaling pathway	KEGG PATHWAY	16	76	6.84961e-06	8.82399e-05	Hmgcs1|Plin5|Acsl3|Olr1|Scd2|Plin2|Scd1|Acsl5|Pparg|Me1|Acsbg1|Fabp3|Plin1|Gk|Apoa1|Nr1h3	5	11
Axon guidance	KEGG PATHWAY	26	181	6.95986e-06	8.92787e-05	Rac2|Robo1|Bmpr2|Fes|Plxnb1|Plcg2|Epha4|Pik3cd|Rnd1|Gnai1|Nfatc2|Lap3|Bmpr1b|Ablim3|Sema4a|Sema4d|Sema6c|Bmp7|Fzd3|Ephb6|Sema3d|Plxna3|Plxna2|Enah|Efna1|Plxna4	9	17
Neurotrophin signaling pathway	KEGG PATHWAY	20	119	1.04169e-05	0.000127909	Mapk13|Rps6ka1|Rps6ka2|Nfkbia|Arhgdig|Nfkbib|Maged1|Prkcd|Rap1b|Pik3cd|Irs1|Bax|Nfkbie|Plcg2|Ripk2|Arhgdib|Fasl|Nfkb1|Irak3|Mapkapk2	16	4
Mineral absorption	KEGG PATHWAY	13	53	1.21926e-05	0.000146142	Mt2|Clcn2|Hmox1|Atp1b2|Cybrd1|Atp1a3|Atp1a2|Steap1|Heph|S100g|Fth1|Trpm6|Slc46a1	4	9
Breast cancer	KEGG PATHWAY	22	147	1.95828e-05	0.000217831	Fos|Wnt10b|Dll4|Nfkb2|Hey1|Esr2|Pik3cd|Bak1|Heyl|E2f2|Cdkn1a|Bax|Lrp6|Fgf2|Fgf1|Wnt2b|Fzd3|Fzd4|Fzd8|Gadd45b|Gadd45g|Jag2	9	13
Valine, leucine and isoleucine degradation	KEGG PATHWAY	12	48	2.22806e-05	0.000243793	Ivd|Hmgcs1|Hadh|Acad8|Aldh2|Hibch|Mmut|Abat|Aacs|Il4i1|Mccc2|Mccc1	1	11
Endocytosis	KEGG PATHWAY	30	244	2.23767e-05	0.000244401	Wipf1|Was|Mdm2|Arap2|Asap3|Rab5c|Arpc3|Arpc2|Acap1|Arpc5|Arpc4|Cyth4|Il2ra|Il2rb|Sh3kbp1|Ehd1|Il2rg|Lap3|Ccr5|Cav2|Folr1|Cav1|Capza2|Arpc1b|Grk2|Fgfr3|Arrb2|Pip5k1b|Psd4|Pml	25	5
Non-small cell lung cancer	KEGG PATHWAY	14	66	2.35449e-05	0.000254199	Tgfa|Cdkn2a|Stat3|E2f2|Pik3cd|Gadd45b|Rassf5|Bax|Gadd45g|Plcg2|Jak3|Bak1|Cdkn1a|Fhit	12	2
Non-alcoholic fatty liver disease (NAFLD)	KEGG PATHWAY	22	149	2.3569e-05	0.000254199	Casp7|Casp3|Socs3|Prkag2|Casp8|Il6|Cd14|Fasl|Nfkb1|Fas|Bid|Pik3cd|Irs1|Lep|Cox6b2|Nr1h3|Bcl2l11|Bax|Tnf|Il1a|Il1b|Cox5a	18	4
Neuroactive ligand-receptor interaction	KEGG PATHWAY	37	338	2.76361e-05	0.000288266	Adora2a|Adora2b|Nmur2|Fpr1|Fpr2|Fpr3|Thrb|Ptgfr|C5ar1|Ptafr|P2rx4|P2rx7|P2rx6|Bdkrb1|Lhcgr|P2ry14|Ltb4r1|P2ry10|P2ry13|Lep|C3|Tshr|Cysltr2|Gzma|Prlr|Ptgir|Oxtr|P2ry2|Agtr2|P2ry6|Aplnr|S1pr3|C3ar1|S1pr4|Hrh2|Apln|Tspo	26	11
Antigen processing and presentation	KEGG PATHWAY	15	77	2.918e-05	0.000301134	Tap1|Cd74|Ifng|Ciita|Ctsb|Psme2|Ifi30|Psme1|Tapbp|Cd4|B2m|Tnf|Cd8b1|Cd8a|Klrc1	15	0
Arrhythmogenic right ventricular cardiomyopathy (ARVC)	KEGG PATHWAY	14	77	2.918e-05	0.000301134	Lama1|Lama2|Sgcd|Dmd|Gja1|Cacnb2|Itga2|Des|Itga4|Itga5|Dsp|Dag1|Dsg2|Cdh2	5	9
Fc epsilon RI signaling pathway	KEGG PATHWAY	14	68	3.13996e-05	0.000322501	Fcer1g|Rac2|Vav1|Syk|Pik3cd|Tnf|Plcg2|Inpp5d|Alox5ap|Mapk13|Lcp2|Pla2g4a|Lyn|Btk	14	0
Type I diabetes mellitus	KEGG PATHWAY	11	43	4.06514e-05	0.000405774	Cd28|Gzmb|Ifng|Cd80|Il12b|Cd86|Tnf|Fasl|Fas|Il1a|Il1b	11	0
Hypertrophic cardiomyopathy (HCM)	KEGG PATHWAY	15	90	4.27263e-05	0.000423679	Lama1|Lama2|Tgfb3|Dmd|Cacnb2|Itga2|Prkag2|Itga4|Itga5|Tnf|Il6|Sgcd|Tnnt2|Dag1|Des	6	9
Glycerolipid metabolism	KEGG PATHWAY	13	61	4.376e-05	0.000431799	Dgkz|Gpam|Lpin1|Dgat2|Mgll|Aldh2|Pnpla3|Mboat2|Ar|Agpat2|Mogat1|Mgat3|Gk	2	11
Lysosome	KEGG PATHWAY	19	123	4.80765e-05	0.000466752	Ctsh|Atp6v0c|Nagpa|Npc2|Acp2|Slc11a1|Ctsa|Ctsb|Litaf|Ctsd|Ctsf|Cd68|Tcirg1|Laptm5|Ctsz|Ctsc|Gns|Ctsw|M6pr	18	1
Autoimmune thyroid disease	KEGG PATHWAY	12	53	5.14409e-05	0.000488405	Ctla4|Cd28|Cd40lg|Fas|Gzmb|Il10|Cd80|Cd40|Cd86|Fasl|Tshr|Tg	11	1
TGF-beta signaling pathway	KEGG PATHWAY	16	94	6.76162e-05	0.000630074	Bmp7|Cdkn2b|Tgfb3|Rbl1|Amh|Ifng|E2f4|Amhr2|Id2|Id3|Bmp6|Bmpr1b|Tnf|Bmpr2|Fmod|Grem2	5	11
Carbon metabolism	KEGG PATHWAY	18	117	7.8741e-05	0.000716032	Hadh|Agt|Sdsl|Gcsh|Acss2|Idh1|Pfkm|Pfkp|Psat1|Mmut|Tkt|Me1|Idnk|Aco1|Hao2|Pkm|Hibch|Pgk1	5	13
Dilated cardiomyopathy (DCM)	KEGG PATHWAY	16	96	8.4277e-05	0.000760638	Lama1|Lama2|Tnnt2|Dmd|Adcy7|Cacnb2|Itga2|Des|Itga4|Adcy9|Tnf|Itga5|Sgcd|Tgfb3|Dag1|	7	9
Colorectal cancer	KEGG PATHWAY	15	86	8.86584e-05	0.000789599	Tgfa|Tgfb3|Rac2|Casp3|Fos|Cdkn1a|Birc5|Pik3cd|Bax|Gadd45g|Bcl2l11|Pmaip1|Bak1|Gadd45b|Ralgds	13	2
ECM-receptor interaction	KEGG PATHWAY	15	86	8.86584e-05	0.000789599	Hmmr|Lama1|Lama2|Cd44|Cd47|Itga4|Col9a2|Itga5|Vtn|Npnt|Sdc4|Dag1|Sdc1|Lamc3|Itga2	7	8
Fatty acid metabolism	KEGG PATHWAY	12	57	9.44025e-05	0.000817748	Hadh|Hacd3|Acaca|Scd2|H2-Ke6|Scd1|Tecr|Acsl5|Elovl6|Fasn|Acsbg1|Acsl3	1	11
Cushing syndrome	KEGG PATHWAY	21	155	0.000107901	0.000924059	Cdkn2b|Wnt2b|Fzd3|Fzd4|Ccne1|Adcy7|Fzd8|Wnt10b|Rap1b|Adcy9|Kcnk3|Creb3l2|E2f2|Cdkn2a|Hsd3b1|Nr5a1|Cdkn1a|Gnai1|Scarb1|Cyp11a1|Pbx1	6	15
Ovarian steroidogenesis	KEGG PATHWAY	11	49	0.000111928	0.000953126	Lhcgr|Adcy7|Bmp6|Scarb1|Adcy9|Cyp11a1|Hsd3b1|Ptgs2|Hsd17b1|Pla2g4a|Hsd17b7	3	8
Calcium signaling pathway	KEGG PATHWAY	24	193	0.000120823	0.00102597	Adora2a|Nos2|Nos3|Tpcn2|Pde1b|Adora2b|Ptafr|P2rx4|P2rx7|P2rx6|Bdkrb1|Lhcgr|Plcg2|Gna15|Cysltr2|Cd38|Adcy7|Lap3|Adcy9|Ptgfr|Oxtr|Orai2|Ptk2b|Hrh2	18	6
Phospholipase D signaling pathway	KEGG PATHWAY	20	148	0.000160506	0.00130241	Dgkz|Fcer1g|Adcy7|Pdgfd|Ralgds|Pik3r6|Syk|Pip5k1b|Ptgfr|Pik3cd|Pik3r5|Adcy9|Rapgef4|Plcg2|Ptk2b|Gna13|Pla2g4a|Pik3cg|Cyth4|Agpat2	14	6
Melanoma	KEGG PATHWAY	13	72	0.000189923	0.00150071	Cdkn2a|Pdgfd|E2f2|Cdkn1a|Gadd45b|Pik3cd|Bax|Gadd45g|Mitf|Mdm2|Bak1|Fgf2|Fgf1	10	3
Pathogenic Escherichia coli infection	KEGG PATHWAY	10	55	0.000269969	0.00202699	Arpc3|Arpc2|Arhgef2|Arpc5|Arpc4|Tlr4|Arpc1b|Hcls1|Tuba4a|Was	10	0
Regulation of lipolysis in adipocytes	KEGG PATHWAY	11	55	0.000269969	0.00202699	Ptgs2|Adcy7|Gnai1|Mgll|Adcy9|Irs1|Pik3cd|Tshr|Plin1|Nppa|Plaat3	5	6
Thyroid hormone signaling pathway	KEGG PATHWAY	16	119	0.000270672	0.00202699	Stat1|Atp1b2|Slc16a2|Thrb|Slc2a1|Pfkp|Atp1a2|Plcg2|Foxo1|Atp1a3|Hif1a|Pik3cd|Mdm2|Tbc1d4|Gata4|Slc16a10	8	8
cGMP-PKG signaling pathway	KEGG PATHWAY	21	167	0.000271991	0.00202699	Atp1a2|Mef2c|Kcnmb2|Adcy7|Creb3l2|Gnai1|Atp1b2|Irs1|Adcy9|Gucy1a1|Pik3r6|Pik3r5|Nos3|Atp1a3|Gna13|Rgs2|Gata4|Pik3cg|Nfatc2|Nppa|Gucy1b1	7	14
AMPK signaling pathway	KEGG PATHWAY	17	120	0.00029549	0.00218322	Scd2|Slc2a4|Ccna2|Scd1|Pik3cd|Pfkfb3|Prkag2|Foxo1|Irs1|Ppp2r2c|Pfkp|Creb3l2|Pparg|Pfkm|Fasn|Acaca|Lep	4	13
Chronic myeloid leukemia	KEGG PATHWAY	13	76	0.000302978	0.00223307	Tgfb3|E2f2|Gadd45b|Nfkbia|Pik3cd|Bax|Gadd45g|Runx1|Nfkb1|Mdm2|Bak1|Cdkn2a|Cdkn1a	12	1
Metabolism of xenobiotics by cytochrome P450	KEGG PATHWAY	13	76	0.000302978	0.00223307	Ephx1|Adh1|Adh7|Gsta4|Gstm1|Gstm2|Cbr1|Gsta2|Gsta3|Dhdh|Cyp2s1|Ugt1a1|Aldh1a3	0	13
Progesterone-mediated oocyte maturation	KEGG PATHWAY	15	99	0.000348159	0.00248703	Ccnb2|Rps6ka2|Adcy7|Ccna2|Rps6ka1|Plk1|Pik3cd|Adcy9|Pkmyt1|Kif22|Cdk1|Mad2l1|Aurka|Mapk13|Gnai1	12	3
Glyoxylate and dicarboxylate metabolism	KEGG PATHWAY	8	30	0.000358507	0.00253988	Grhpr|Acss2|Afmid|Mmut|Aco1|Hao2|Agt|Gcsh	1	7
Glycolysis / Gluconeogenesis	KEGG PATHWAY	12	68	0.000398066	0.00279063	Adh1|Adh7|Bpgm|Acss2|Aldh2|Pfkp|Pfkm|Pkm|Aldh1a3|Ldha|Ldhb|Pgk1	4	8
VEGF signaling pathway	KEGG PATHWAY	11	59	0.000456914	0.00313865	Ptgs2|Nfatc2|Nos3|Rac2|Pik3cd|Plcg2|Sh2d2a|Mapk13|Pla2g4a|Mapkapk2|Kdr	9	2
Ferroptosis	KEGG PATHWAY	9	40	0.0004576	0.00313865	Sat1|Fth1|Slc39a14|Acsl3|Hmox1|Acsl5|Cybb|Map1lc3a|Cp	7	2
Prolactin signaling pathway	KEGG PATHWAY	12	70	0.0005015	0.00339343	Lhcgr|Irf1|Socs1|Socs3|Stat1|Fos|Prlr|Pik3cd|Stat3|Mapk13|Nfkb1|Esr2	9	3
Arginine and proline metabolism	KEGG PATHWAY	10	50	0.000507133	0.00342769	Sat1|Nos2|Nos3|Aldh4a1|L3hypdh|Aldh2|Gatm|Maoa|Gamt|Cndp2	4	6
Amyotrophic lateral sclerosis (ALS)	KEGG PATHWAY	10	51	0.00058094	0.00385737	Daxx|Tnfrsf1b|Casp3|Casp1|Bid|Bax|Casp12|Tnf|Mapk13|Apaf1	10	0
Tryptophan metabolism	KEGG PATHWAY	9	42	0.000622046	0.00406318	Hadh|Kynu|Inmt|Afmid|Aldh2|Dhtkd1|Maoa|Ido1|Il4i1	4	5
Hippo signaling pathway	KEGG PATHWAY	18	154	0.000640918	0.0041774	Bmp7|Wnt2b|Tgfb3|Fzd4|Amh|Fzd8|Birc5|Id2|Wnt10b|Bmp6|Itgb2|Bmpr1b|Fzd3|Bmpr2|Ppp2r2c|Ajuba|Serpine1|Fgf1	4	14
Relaxin signaling pathway	KEGG PATHWAY	17	130	0.000673569	0.00434791	Nos2|Nos3|Gna15|Fos|Gnb5|Gnao1|Nfkbia|Pik3cd|Adcy9|Creb3l2|Adcy7|Arrb2|Gngt2|Vegfc|Mapk13|Nfkb1|Gnai1	10	7
Propanoate metabolism	KEGG PATHWAY	8	34	0.000730479	0.00463585	Hadh|Acaca|Acss2|Ldha|Mmut|Abat|Hibch|Ldhb	1	7
Sphingolipid signaling pathway	KEGG PATHWAY	16	119	0.000731932	0.00464019	Cers6|Fcer1g|Nos3|Rac2|S1pr3|Pik3cd|Bid|Ctsd|Bax|S1pr4|Tnf|Gna13|Mapk13|Nfkb1|Ppp2r2c|Gnai1	13	3
Fatty acid biosynthesis	KEGG PATHWAY	6	18	0.000749024	0.00471877	Acaca|H2-Ke6|Acsl5|Fasn|Acsbg1|Acsl3	1	5
Prion diseases	KEGG PATHWAY	8	35	0.000860309	0.00520241	Ccl5|C1qc|Bax|Il6|Casp12|Il1a|Il1b|C7	7	1
Proteasome	KEGG PATHWAY	9	45	0.000956509	0.00563714	Psmb10|Ifng|Psma5|Psme2|Psme1|Psma7|Psmb9|Psmb8|Psmb2	9	0
Focal adhesion	KEGG PATHWAY	21	199	0.000960237	0.00563769	Pdgfd|Itga4|Vtn|Vegfc|Rac2|Vav1|Tln2|Birc3|Diaph1|Pik3cd|Cav2|Zyx|Cav1|Lama1|Lama2|Itga2|Col9a2|Rap1b|Itga5|Lamc3|Kdr	10	11
Tyrosine metabolism	KEGG PATHWAY	8	36	0.00100801	0.0058661	Adh1|Adh7|Gstz1|Aoc3|Maoa|Lrrc51|Il4i1|Aldh1a3	1	7
DNA replication	KEGG PATHWAY	8	36	0.00100801	0.0058661	Pcna|Rfc5|Junb|Mcm5|Pole|Mcm3|Mcm2|Fen1	8	0
Alanine, aspartate and glutamate metabolism	KEGG PATHWAY	8	36	0.00100801	0.0058661	Aldh4a1|Nat8l|Ddo|Abat|Aldh5a1|Il4i1|Agt|Ass1	2	6
Adrenergic signaling in cardiomyocytes	KEGG PATHWAY	18	149	0.00109139	0.00632084	Ppp1r1a|Scn7a|Tnnt2|Creb3l2|Cacnb2|Atp1b2|Adcy9|Ppp2r2c|Pik3cg|Rapgef4|Pik3r6|Pik3r5|Adcy7|Atp1a3|Atp1a2|Mapk13|Agtr2|Gnai1	5	13
Gastric cancer	KEGG PATHWAY	18	149	0.00109139	0.00632084	Cdkn2b|Wnt2b|Tgfb3|Fzd4|Ccne1|Fzd8|Gadd45b|Fgf2|Pik3cd|Bax|Gadd45g|Fzd3|Cdkn1a|Lrp6|Bak1|Wnt10b|Fgf1|E2f2	8	10
Glutathione metabolism	KEGG PATHWAY	10	56	0.00109566	0.00632734	Gsta4|Gstm1|Idh1|Gsta2|Gsta3|Gstm2|Ggt1|Rrm2|Gla|Oplah	3	7
Apelin signaling pathway	KEGG PATHWAY	17	137	0.00113755	0.00655861	Nos2|Nos3|Aplnr|Gnb5|Gnai1|Prkag2|Adcy9|Pik3cg|Mef2c|Pik3r6|Pik3r5|Adcy7|Gna13|Plin1|Serpine1|Gngt2|Apln	8	9
EGFR tyrosine kinase inhibitor resistance	KEGG PATHWAY	12	79	0.00128887	0.00714086	Tgfa|Bcl2l11|Pik3cd|Bax|Fgf2|Il6|Plcg2|Pdgfd|Stat3|Fgfr3|Kdr|Gas6	6	6
Central carbon metabolism in cancer	KEGG PATHWAY	11	69	0.00143322	0.00784109	Idh1|Pik3cd|Slc2a1|Ldha|Fgfr3|Pfkm|Hif1a|Pfkp|Slc16a3|Ldhb|Pkm	7	4
Pyruvate metabolism	KEGG PATHWAY	8	39	0.00157594	0.00852903	Grhpr|Acaca|Acss2|Aldh2|Me1|Ldha|Ldhb|Pkm	2	6
Purine metabolism	KEGG PATHWAY	16	130	0.00169048	0.00898758	Entpd5|Adcy7|Pomp|Fhit|Nme3|Pde1b|Enpp4|Ak7|Adcy9|Xdh|Gucy1a1|Rrm2|Star|Pde4b|Gucy1b1|Pkm	8	8
Chemical carcinogenesis	KEGG PATHWAY	12	82	0.00171175	0.00907661	Ephx1|Adh1|Adh7|Ptgs2|Gsta4|Gstm1|Gstm2|Cbr1|Gsta2|Gsta3|Ugt1a1|Aldh1a3	1	11
Peroxisome	KEGG PATHWAY	12	83	0.00187575	0.00976226	Nos2|Agt|Pecr|Acsl3|Prdx5|Ephx2|Xdh|Ddo|Acsl5|Hao2|Abcd2|Idh1	4	8
Antifolate resistance	KEGG PATHWAY	7	31	0.00190962	0.0098995	Dhfr|Il6|Tnf|Nfkb1|Il1b|Folr1|Slc46a1	5	2
Adherens junction	KEGG PATHWAY	10	72	0.00193913	0.010018	Tjp1|Rac2|Wasf1|Ptprj|Lmo7|Nectin1|Ptprb|Was|Ptpn6|Ptpn1	5	5
Drug metabolism - cytochrome P450	KEGG PATHWAY	11	72	0.00193913	0.010018	Fmo2|Adh1|Adh7|Gsta4|Gstm1|Gstm2|Gsta2|Gsta3|Maoa|Ugt1a1|Aldh1a3	0	11
Vascular smooth muscle contraction	KEGG PATHWAY	16	132	0.00194643	0.0100471	Adora2a|Adora2b|Kcnmb2|Prkch|Prkcd|Pla2g5|Adcy9|Ptgir|Gucy1a1|Adcy7|Pla2g2e|Gna13|Prkcq|Pla2g4a|Nppa|Gucy1b1	11	5
cAMP signaling pathway	KEGG PATHWAY	22	214	0.00222373	0.0113043	Adora2a|Rac2|Fos|Atp1a3|Atp1a2|Nfkb1|Amh|Vav1|Nfkbia|Pik3cd|Creb3l2|Tshr|Gnai1|Adcy7|Adcy9|Oxtr|Pde4b|Nppa|Atp1b2|Rap1b|Rapgef4|Hcar2	12	10
Prostate cancer	KEGG PATHWAY	13	97	0.0022723	0.011493	Tgfa|Nfkbia|Etv5|E2f2|Cdkn1a|Ccne1|Pik3cd|Creb3l2|Foxo1|Pdgfd|Nfkb1|Mdm2|Il1r2	9	4
Glycerophospholipid metabolism	KEGG PATHWAY	13	97	0.0022723	0.011493	Dgkz|Pld4|Gpam|Agpat2|Lpin1|Pla2g2e|Mboat2|Pla2g5|Lpcat2|Etnk2|Gpd1|Pla2g4a|Plaat3	6	7
Basal cell carcinoma	KEGG PATHWAY	10	63	0.00238856	0.0119905	Wnt2b|Fzd3|Fzd4|Fzd8|Gadd45b|Bax|Gadd45g|Cdkn1a|Bak1|Wnt10b	5	5
Arachidonic acid metabolism	KEGG PATHWAY	10	63	0.00238856	0.0119905	Ptgs2|Ephx2|Tbxas1|Ggt1|Cbr1|Pla2g5|Pla2g2e|Prxl2b|Pla2g4a|Plaat3	6	4
Endocrine resistance	KEGG PATHWAY	13	98	0.00246362	0.0123571	Adcy7|Esr2|E2f2|Fos|Cdkn1a|Pik3cd|Adcy9|Bax|Cdkn2a|Dll4|Mapk13|Jag2|Mdm2	9	4
Glioma	KEGG PATHWAY	11	75	0.00258154	0.0127584	Tgfa|Cdkn2a|E2f2|Gadd45b|Pik3cd|Bax|Gadd45g|Plcg2|Mdm2|Bak1|Cdkn1a	10	1
Biosynthesis of amino acids	KEGG PATHWAY	11	75	0.00258154	0.0127584	Sdsl|Idh1|Pfkm|Pfkp|Psat1|Cbs|Tkt|Aco1|Pkm|Ass1|Pgk1	5	6
beta-Alanine metabolism	KEGG PATHWAY	7	33	0.00259653	0.0127584	Hadh|Aoc3|Aldh2|Abat|Hibch|Cndp2|Aldh1a3	1	6
Inflammatory mediator regulation of TRP channels	KEGG PATHWAY	13	100	0.00288591	0.0139417	Bdkrb1|Prkch|Adcy7|Pik3cd|Adcy9|Prkcd|Plcg2|Prkcq|Mapk13|P2ry2|Pla2g4a|Il1b|Trpv2	12	1
Signaling pathways regulating pluripotency of stem cells	KEGG PATHWAY	16	140	0.00331631	0.015596	Wnt2b|Fzd3|Pcgf5|Fzd8|Pik3cd|Wnt10b|Id2|Id3|Fgf2|Fzd4|Bmpr1b|Bmpr2|Jak3|Mapk13|Stat3|Fgfr3	6	10
Oocyte meiosis	KEGG PATHWAY	15	128	0.00353988	0.0162915	Ccnb2|Rps6ka2|Adcy7|Rps6ka1|Plk1|Sgo1|Ccne1|Adcy9|Pkmyt1|Cdk1|Mad2l1|Espl1|Fbxo5|Mapk13|Aurka	13	2
Drug metabolism - other enzymes	KEGG PATHWAY	11	79	0.00369438	0.016861	Upp1|Nme3|Gsta4|Gstm1|Gstm2|Gsta2|Xdh|Rrm2|Tk1|Gsta3|Ugt1a1	4	7
Type II diabetes mellitus	KEGG PATHWAY	8	46	0.00388579	0.0177078	Socs1|Socs3|Slc2a4|Pik3cd|Irs1|Prkcd|Tnf|Pkm	6	2
Tight junction	KEGG PATHWAY	17	170	0.00402744	0.0181883	Pcna|Tjp1|Was|Prkag2|Arhgef2|Ppp2r2c|Actr2|Cldn8|Msn|Runx1|Whamm|Magi1|Gata4|Hcls1|Tuba4a|Actr3|Cldn5	10	7
Biosynthesis of unsaturated fatty acids	KEGG PATHWAY	6	27	0.00427142	0.0191753	Hacd3|Scd2|Scd1|Tecr|Elovl6|Acot7	1	5
Ether lipid metabolism	KEGG PATHWAY	8	47	0.00436067	0.0195468	Pld4|Enpp6|Pla2g7|Pla2g5|Lpcat2|Pla2g2e|Pla2g4a|Plaat3	6	2
Parathyroid hormone synthesis, secretion and action	KEGG PATHWAY	13	106	0.00451861	0.020186	Mmp15|Mef2c|Adcy7|Lrp6|Fos|Cdkn1a|Adcy9|Creb3l2|Arrb2|Gna13|Mafb|Pde4b|Gnai1	7	6
Butanoate metabolism	KEGG PATHWAY	6	28	0.00498074	0.0214351	Hadh|L2hgdh|Hmgcs1|Abat|Aacs|Aldh5a1	0	6
Cysteine and methionine metabolism	KEGG PATHWAY	8	49	0.00544301	0.0229162	Sdsl|Bhmt|Cdo1|Psat1|Cbs|Il4i1|Ldha|Ldhb	3	5
Vibrio cholerae infection	KEGG PATHWAY	7	50	0.00605549	0.0246846	Atp6v0c|Tjp1|Adcy9|Atp6v1b2|Tcirg1|Plcg2|Atp6v0e2	4	3
Cholesterol metabolism	KEGG PATHWAY	8	50	0.00605549	0.0246846	Scarb1|Mrap|Npc2|Acat2|Apoc2|Tspo|Apoa1|Angptl8	3	5
Pancreatic secretion	KEGG PATHWAY	12	98	0.0062966	0.0256328	Cd38|Adcy7|Tpcn2|Atp1b2|Adcy9|Rap1b|Atp1a3|Pla2g5|Pla2g2e|Atp1a2|Bst1|Clca1	7	5
Aldosterone synthesis and secretion	KEGG PATHWAY	12	98	0.0062966	0.0256328	Adcy7|Scarb1|Atp1b2|Adcy9|Kcnk3|Creb3l2|Cyp11a1|Atp1a3|Hsd3b1|Nppa|Prkd1|Atp1a2	2	10
mTOR signaling pathway	KEGG PATHWAY	16	153	0.00716599	0.0281737	Wnt2b|Rps6ka1|Fnip2|Fzd3|Fzd4|Lpin1|Fzd8|Wnt10b|Pik3cd|Irs1|Npr3|Tnf|Deptor|Rps6ka2|Lrp6|Atp6v1b2	5	11
Gastric acid secretion	KEGG PATHWAY	9	75	0.0072036	0.0281737	Adcy7|Kcnj16|Atp1b2|Adcy9|Hrh2|Atp1a2|Slc26a7|Atp1a3|Gnai1	2	7
Fat digestion and absorption	KEGG PATHWAY	7	41	0.00737069	0.0281737	Scarb1|Dgat2|Pla2g5|Pla2g2e|Agpat2|Mgat3|Apoa1	1	6
Asthma	KEGG PATHWAY	6	31	0.00762616	0.0287363	Ccl11|Fcer1g|Cd40lg|Il10|Cd40|Tnf	6	0
Porphyrin and chlorophyll metabolism	KEGG PATHWAY	7	42	0.00825286	0.0307709	Cp|Hmox1|Alas2|Blvrb|Heph|Mmab|Ugt1a1	3	4
Cortisol synthesis and secretion	KEGG PATHWAY	9	65	0.00851083	0.0316739	Adcy7|Scarb1|Adcy9|Kcnk3|Creb3l2|Cyp11a1|Hsd3b1|Nr5a1|Pbx1	1	8
Protein digestion and absorption	KEGG PATHWAY	11	90	0.00879727	0.0326392	Kcne3|Col11a1|Slc7a7|Atp1b2|Slc36a1|Atp1a2|Col27a1|Kcnn4|Atp1a3|Col9a2|Slc16a10	4	7
Salivary secretion	KEGG PATHWAY	11	90	0.00879727	0.0326392	Cd38|Adcy7|Amy1|Atp1b2|Adcy9|Gucy1a1|Kcnn4|Bst1|Gucy1b1|Atp1a3|Atp1a2	4	7
Acute myeloid leukemia	KEGG PATHWAY	9	66	0.00927255	0.0338608	Spi1|Stat3|Pim1|Pik3cd|Runx1|Itgam|Pml|Nfkb1|Dusp6	9	0
Proximal tubule bicarbonate reclamation	KEGG PATHWAY	5	23	0.00965216	0.0349717	Atp1a3|Atp1b2|Atp1a2|Slc38a3|Slc25a10	0	5

## Sheet: KEGG Diseases
Diseases	Database	Input number	Background number	P-Value	Padjust	Input	Up	Down
Immune system diseases	KEGG DISEASE	104	278	7.59774e-50	4.58068e-47	Tnfaip3|Card9|Tnfrsf4|Icos|Itgb2|Irf5|Ifng|Irf8|Cd247|Zap70|Lck|Nlrp3|Adar|Il12b|Il10ra|Ifih1|Cfh|Dock2|Ciita|Cfb|Tnip1|Ptprc|Cxcl11|Cxcl10|Pstpip1|Cd3d|Cd3e|Cfp|Il1rn|Rac2|Il2ra|Il12rb1|Fcgr2b|C4a|Fasl|Psmb8|Cd8a|Wipf1|Ctla4|Tnfrsf1b|Ccl5|Nod1|Tap1|Ncf2|Ncf1|Stat4|Stat3|Stat1|Il2rg|Lap3|Pdcd1|Foxj1|Cd40lg|Stx11|Tlr9|Fcgr3|Cxcl9|Pik3cd|Coro1a|Was|Tyk2|Tgfb3|Junb|Xcr1|Plcg2|C3|C7|Ptpn22|Lrrc8c|Tbx…	100	4
Primary immunodeficiency	KEGG DISEASE	59	160	7.25756e-29	1.68292e-26	Il7r|Nfkbia|Rac2|Ncf2|Il12rb1|Pik3cd|Casp8|Tnfrsf4|Coro1a|C4a|Fasl|Cd8a|Was|Wipf1|Ctla4|Icos|Itgb2|Cfp|Stat1|Irf8|C1qc|Stx11|Cd247|Zap70|C3|Ptprc|Cybb|C7|Lck|Tap1|Il2ra|Ncf1|Stat3|Lrrc8c|Il2rg|Lap3|Il12b|Fermt3|Serping1|Tyk2|Malt1|Gfi1|Cd40lg|Itk|Cfh|Dock2|Cd3d|Sh2d1a|Cfb|Cd40|Tapbp|Cyba|Isg15|Jak3|Ciita|Myd88|Fcgr3|Cd3e|Btk	57	2
Allergies and autoimmune diseases	KEGG DISEASE	39	93	1.25205e-20	1.7156e-18	Il1rn|Il10|Fcgr2b|Tnfaip3|Il6|Mefv|C4a|Icam1|Ctla4|Tgfb3|Tnfrsf1b|Irf5|Il4ra|Ifng|Xcr1|Plcg2|Cd247|Ptpn22|Stat4|Nlrp3|Ccl5|Tbx21|Ccr1|Tnf|Ccr5|Il1a|Il1b|Pdcd1|Foxj1|Cfh|Tlr2|Tnip1|Nod1|Nod2|Cxcl11|Cxcl10|Tlr9|Fcgr3|Cxcl9	36	3
Cardiovascular diseases	KEGG DISEASE	59	342	1.69435e-14	9.63701e-13	Slc39a14|Il10|Idh1|Prkag2|Dsp|Sgcd|Runx1|Bmpr2|Lox|Was|Tbxas1|Fyb|Gja1|Tgfb3|Pomp|Ifng|Cacnb2|Sgo1|Gucy1a1|B2m|Zfpm2|Rad51|Gata4|C3|Slc46a1|Cav1|Bach1|Rnf213|Ptpn22|Tnnt2|Dmd|Diaph1|Kcne3|Des|Slc2a1|Kcnk3|Serping1|Lrp6|F10|Serpine1|Elmo2|F5|Lbr|Bpgm|Cfh|F7|Hk2|Itga2|Cfb|Nppa|Ank1|Kcnn4|Fancc|Nbeal2|Fanca|Dsg2|Hlf|Kdr|Pgk1	35	24
Other immune system diseases	KEGG DISEASE	21	45	1.8023e-12	7.81731e-11	Ptpn22|Ctla4|Nod2|Trex1|Samhd1|Il10ra|Stat1|Il10|Adar|Junb|Nlrp3|Card9|Irf5|Plcg2|Mefv|Ifih1|Psmb8|Pstpip1|Irgm1|Il17ra|Pdcd1	21	0
Nervous system diseases	KEGG DISEASE	92	859	1.32474e-10	4.38838e-09	Npr3|Atp13a2|Snca|Sp110|Tuba4a|Klhl7|Cstb|Sla|B2m|Lrrc51|Whrn|Homer2|Efemp1|Slc2a1|Unc45b|Mertk|Pcna|Col8a2|Fzd4|Cfh|Slc25a1|Cfb|Rpgr|Fbln5|Gpt|Atp1a3|Atp1a2|Bean1|Grn|Trim2|Ctla4|Stx1b|Myo6|Pfn1|Coq8a|Syne1|Arhgef9|Per3|Smpx|Pdcd1|Kctd7|Egr2|Tlr4|Myoc|Efhc1|Apoa1|Lrat|Fam161a|Bbs2|Gbp3|Adam9|Reep1|Kcnt2|Srpx2|Ttll5|Epm2a|Clic5|Litaf|Pink1|Hmcn1|Diaph1|Tspan12|C3|Pik3r5|Sema4a|Kif21a|Folr1|B4galn…	35	57
Congenital malformations	KEGG DISEASE	88	900	9.04858e-09	2.20866e-07	Igf2|Ostm1|Fdps|Cep55|Prdm5|Mid1|Klhl6|Klhl7|Ctsc|Tcirg1|Smarca2|Fam111a|Sat1|Cenpe|Col27a1|Dag1|Cit|Lfng|Ccdc8|Msmo1|Ifih1|Lbr|Snx10|Glis2|Krt17|Mybpc1|Fbln5|Nsdhl|Cd96|Dsp|Sc5d|Nectin1|Dll4|Kat6b|Dse|Cdc6|Krt83|Cdt1|Fgfr3|Tgm1|Fgd1|Muc1|Ltbp4|Rbp4|Traf3ip1|Dzip1l|Lss|Sall2|Gmnn|Smoc1|Adamts2|Piezo2|Gpc3|Vegfc|Dync2h1|Gja1|Tgfb3|Traip|Pomgnt2|Aldh1a3|Tek|Clcn7|Foxl2|Adgrg1|Atp1a3|Rigi|Cntnap1|Co…	32	56
Respiratory diseases	KEGG DISEASE	18	58	1.34742e-08	3.17328e-07	Ccdc65|Csf2rb|Ccdc39|Rsph4a|Dnah5|Dnai2|Hmox1|Rsph1|Psap|Ltbp4|Dnai1|Ccdc40|Dnajb13|Rsph9|Csf2ra|Zmynd10|Spag1|Dnaaf3	5	13
Skin and soft tissue diseases	KEGG DISEASE	23	103	2.87712e-08	6.37726e-07	Il10|Tmc8|Tnfaip3|Ltbp4|Irf5|Usb1|Ctsc|Cd247|Ptpn22|Stat4|Ccl5|Adar|Rassf4|Osmr|Il1a|Il1b|Lbr|Il4ra|Tlr2|Tnip1|Nod1|Nod2|Tlr9	22	1
Skin diseases	KEGG DISEASE	23	103	2.87712e-08	6.37726e-07	Il10|Tmc8|Tnfaip3|Ltbp4|Irf5|Usb1|Ctsc|Cd247|Ptpn22|Stat4|Ccl5|Adar|Rassf4|Osmr|Il1a|Il1b|Lbr|Il4ra|Tlr2|Tnip1|Nod1|Nod2|Tlr9	22	1
Hematologic diseases	KEGG DISEASE	31	181	3.06098e-08	6.75994e-07	Slc39a14|Idh1|Runx1|Was|Tbxas1|Fyb|Pomp|Ifng|B2m|Rad51|C3|Slc46a1|Bach1|Diaph1|Slc2a1|F10|Serpine1|F5|Lbr|Bpgm|Cfh|F7|Itga2|Cfb|Ank1|Kcnn4|Fancc|Fanca|Hlf|Nbeal2|Pgk1	24	7
T-B+Severe combined immunodeficiency	KEGG DISEASE	9	10	7.51367e-08	1.51305e-06	Il7r|Il2ra|Il2rg|Cd247|Coro1a|Ptprc|Jak3|Cd3d|Cd3e	9	0
Congenital disorders of metabolism	KEGG DISEASE	71	695	9.16561e-08	1.82375e-06	Gpt|Hadh|Grhpr|D2hgdh|Lpin1|Tyrobp|Ctsd|Prkag2|Pcbd1|Sugct|Psat1|Tpk1|Maoa|Lmnb1|Grn|Cd14|Mmab|Ass1|Hycc1|Gcsh|Ephx1|L2hgdh|Lst1|Npc2|Ctsa|Bbs2|Mocos|Ctsf|Dhcr7|Acad8|Ldha|Agpat2|Mitf|Sit1|Mccc2|Mccc1|Plin1|Gns|Kynu|Acp2|Kcne3|Pparg|Pomgnt2|Aldh2|Pfkm|Gamt|Dag1|Mmut|Trpm6|Agt|Oplah|Cav1|Ivd|Wdpcp|Aldh4a1|Gatm|Dhfr|Slc7a7|Slc25a1|Alas2|Apoa1|Xdh|Ctsc|Apoc2|Gbe1|Abat|Aldh5a1|Fth1|Gk|Ugt1a1|Hibch	25	46
Cancers	KEGG DISEASE	32	206	1.36509e-07	2.63787e-06	Cdkn2b|Daxx|Nos2|Cdkn2a|Idh1|Pparg|Runx1|Rel|Mdm2|Etv5|Fas|Nfkbia|Hif1a|Nfkbie|Foxo1|Mitf|Fgfr3|Tgfa|Mycn|Stat3|Cdkn1a|Ccne1|Bax|Igf2|Lrp6|Pbx1|Ptgs2|Spi1|Fhit|Crtc1|Pml|Hlf	19	13
Primary ciliary dyskinesia	KEGG DISEASE	13	33	1.47884e-07	2.83044e-06	Ccdc65|Dnai1|Ccdc39|Rsph4a|Dnah5|Dnai2|Rsph1|Ccdc40|Dnajb13|Rsph9|Zmynd10|Spag1|Dnaaf3	1	12
Congenital disorders of amino acid metabolism	KEGG DISEASE	25	141	3.62236e-07	6.38573e-06	Pcbd1|Sugct|Psat1|Gatm|Maoa|Mmab|Ass1|Gcsh|L2hgdh|D2hgdh|Mmut|Mitf|Sit1|Mccc2|Mccc1|Kynu|Acad8|Gamt|Oplah|Ivd|Aldh4a1|Slc7a7|Slc25a1|Abat|Aldh5a1	7	18
Endocrine and metabolic diseases	KEGG DISEASE	32	220	5.05221e-07	8.65335e-06	Cdkn2b|Cdkn2a|Slc16a2|Thrb|Pparg|Blk|Tg|Ucp2|Dusp6|Slc6a14|Ctsh|Ctla4|Ucp3|Sdc3|Il21|Cd226|Nr5a1|Tshr|Ptpn22|Il2ra|Cyp11a1|Lhcgr|Prlr|Igf2bp2|Prkcq|Lep|Ifih1|Chd7|Maged2|Apoc2|Plagl1|Btk	18	14
Combined immunodeficiency	KEGG DISEASE	11	25	5.63013e-07	9.48158e-06	Tap1|Cd40lg|Il2rg|Dock2|Ciita|Cd40|Tnfrsf4|Zap70|Cd8a|Lck|Malt1	11	0
Tracheobronchial diseases	KEGG DISEASE	13	40	8.94653e-07	1.43975e-05	Ccdc65|Dnai1|Ccdc39|Rsph4a|Dnah5|Dnai2|Rsph1|Ccdc40|Dnajb13|Rsph9|Zmynd10|Spag1|Dnaaf3	1	12
Graft-versus-host disease	KEGG DISEASE	8	12	1.98963e-06	2.86974e-05	Il1rn|Tgfb3|Tnfrsf1b|Il10|Il6|Ifng|Tnf|Il1a	7	1
Eye disease	KEGG DISEASE	31	249	1.32202e-05	0.000156284	Fam161a|Adam9|Capn5|Lrat|Ttll5|Rp2|Bbs2|Klhl6|Klhl7|Whrn|C3|Hmcn1|Efemp1|Tspan12|Unc45b|Chn1|Mertk|Sema4a|Kif21a|Col8a2|Fzd4|Col11a1|Cfh|Rpgr|Cfb|Mrap|Cib2|Tlr4|Myoc|Tgfbi|Fbln5	10	21
Systemic sclerosis	KEGG DISEASE	8	17	1.37907e-05	0.000161445	Ptpn22|Stat4|Irf5|Tnfaip3|Cd247|Tnip1|Il1a|Il1b	8	0
Allergic rhinitis	KEGG DISEASE	8	19	2.59889e-05	0.000273451	Foxj1|Ccl5|Cxcl9|Xcr1|Ccr1|Ccr5|Cxcl11|Cxcl10	7	1
Diabetes	KEGG DISEASE	14	67	2.72245e-05	0.000284466	Cdkn2b|Ctla4|Ifih1|Cdkn2a|Il2ra|Igf2bp2|Il21|Pparg|Cd226|Blk|Ctsh|Prkcq|Plagl1|Ptpn22	10	4
Congenital malformations of the musculoskeletal system	KEGG DISEASE	26	201	3.56085e-05	0.000363439	Ostm1|Rigi|Cntnap1|Clcn7|Wnt10b|Gpc3|Dync2h1|Gja1|Kif22|Tcirg1|Smarca2|Fgfr3|Bmpr1b|Lfng|Fam111a|Ifih1|Lbr|Col11a1|Snx10|Zfpm2|Col9a2|Col27a1|Evc2|Lss|Mybpc1|Fat4	10	16
Digestive system diseases	KEGG DISEASE	15	81	4.8727e-05	0.000470793	Grem2|Ctla4|Ctsc|Star|Ctsb|Sgo1|Pnpla3|Lbr|Myo9b|Sh3bp2|Lrp6|Ltbp3|Wnt10b|Gpr68|Msr1	9	6
Type 1 diabetes mellitus	KEGG DISEASE	8	22	6.02857e-05	0.000567024	Ptpn22|Il2ra|Ifih1|Ctla4|Il21|Cd226|Ctsh|Prkcq	8	0
Type 2 diabetes mellitus	KEGG DISEASE	4	19	0.0221217	0.0635406	Cdkn2b|Pparg|Cdkn2a|Igf2bp2	2	2
IFN-gamma/IL-12 axis	KEGG DISEASE	6	10	6.19156e-05	0.000579641	Stat1|Il12rb1|Irf8|Il12b|Cybb|Isg15	6	0
Allograft rejection	KEGG DISEASE	6	11	9.18212e-05	0.000802304	Ctla4|Tgfb3|Il10|Ifng|Tnf|Icam1	5	1
Atopic dermatitis	KEGG DISEASE	6	11	9.18212e-05	0.000802304	Il4ra|Ccl5|Tlr2|Nod1|Nod2|Tlr9	6	0
Cardiac diseases	KEGG DISEASE	16	101	0.000142543	0.00117886	Gja1|Tnnt2|Dmd|Kcne3|Hk2|Cacnb2|Sgo1|Prkag2|Dsp|Zfpm2|Sgcd|Tgfb3|Des|Dsg2|Gata4|Nppa	5	11
Aicardi-Goutieres syndrome	KEGG DISEASE	5	7	0.000146874	0.00120313	Trex1|Ifih1|Junb|Samhd1|Adar	5	0
Other congenital malformations	KEGG DISEASE	35	357	0.000159231	0.0012938	Igf2|Nsdhl|Cd96|Piezo2|Sc5d|Gpc3|Dll4|Kat6b|Zbtb20|Cdc6|Mid1|Gja1|Tgfb3|Cdt1|Traip|Klhl6|Klhl7|Ccdc8|Fads2|Fgfr3|Mycn|Fgd1|Colec11|Atp6v1b2|Gmnn|Kif11|Smarca2|Fam111a|Col11a1|Chd7|Col9a2|Mybpc1|Fat4|Cdc45|Smoc1	12	23
Vascular diseases	KEGG DISEASE	12	61	0.000165145	0.00132578	Ptpn22|Tgfb3|Lrp6|F5|Il10|Kdr|Gucy1a1|Serping1|Bmpr2|Rnf213|Lox|Elmo2	7	5
Cancers of haematopoietic and lymphoid tissues	KEGG DISEASE	12	62	0.000188639	0.00149252	Cdkn2b|Cdkn2a|Fas|Idh1|Nfkbia|Spi1|Nfkbie|Runx1|Rel|Pml|Fgfr3|Pbx1	8	4
Reproductive system diseases	KEGG DISEASE	12	68	0.000398066	0.00279063	Amh|Gdf9|Lhcgr|Zfpm2|Cfap44|Amhr2|Cbx2|Mamld1|Zmynd15|Foxl2|Nr5a1|Sycp3	1	11
Inflammatory bowel disease (IBD)	KEGG DISEASE	5	10	0.000493815	0.00334894	Il10|Irgm1|Il10ra|Irf5|Nod2	5	0
Other well-defined immunodeficiency syndromes	KEGG DISEASE	5	10	0.000493815	0.00334894	Was|Tyk2|Sh2d1a|Stat3|Itk	5	0
Age-related macular degeneration	KEGG DISEASE	6	17	0.000585256	0.00386051	Cfh|Cfb|Tlr4|C3|Hmcn1|Fbln5	3	3
Other nervous and sensory system diseases	KEGG DISEASE	15	105	0.00060542	0.00398916	Gpt|Ctla4|Arhgef9|Slc25a1|Trex1|Slc2a1|Per3|Sp110|Atp1a3|Atp1a2|Rad51|Tenm4|Fads1|Fads2|Pdcd1	6	9
Meier-Gorlin syndrome	KEGG DISEASE	4	7	0.00130049	0.00714086	Cdc45|Gmnn|Cdt1|Cdc6	4	0
Systemic lupus erythematosus	KEGG DISEASE	5	14	0.0016301	0.00867421	Fcgr2b|Tnf|Fcgr3|C4a|Pdcd1	5	0
Tooth agenesis	KEGG DISEASE	4	8	0.0018773	0.00976226	Grem2|Lrp6|Wnt10b|Ltbp3	0	4
Mouth and dental diseases	KEGG DISEASE	7	31	0.00190962	0.0098995	Grem2|Ltbp3|Wnt10b|Ctsc|Sh3bp2|Lrp6|Gpr68	3	4
